# Supplementary material for: The effect of reduced gravity on cryogenic nitrogen boiling and pipe chilldown
Source: NPJ Microgravity. 2016 Oct 13;2:16033–. doi: 10.1038/npjmgrav.2016.33 (PMC5515534; doi:10.1038/npjmgrav.2016.33)
Supplement: Supplementary Excel File [file npjmgrav201633-s1.xls]

## Sheet: Case 1
Time(s)	TC1(K)	TC2(K)	TC3(K)	TC4(K)	TC5(K)	TC6(K)	Tiup(K)	Tidn(K)	Tsatup(K)	Tsatdn(K)	P1(kPa)	P2(kPa)	Mass Flux(kg/m^2s)	qBurgup(kW/m^2)	qradup(kW/m^2)	qcondup(kW/m^2)	qiup(kW/m^2)	qBurgdn(kW/m^2)	qraddn(kW/m^2)	qconddn(kW/m^2)	qidn(kW/m^2)	hup(W/m^2K)	hdn(W/m^2K)	up.uncer.h(%)	dn.uncer.h(%)	up.uncer.qi(%)	dn.uncer.qi(%)
0	292.524	292.616	292.509	295.58	295.78	296.049	292.489	295.758	83.3039	83.3196	193.653	193.958	17.7719	3.65323	0.00108914	0.000574177	3.65504	2.75429	-0.00691664	-0.00357374	2.74289	17.4727	12.9115	11.2082	11.1623	11.1762	11.0726
0.0909091	292.339	292.468	292.336	295.439	295.666	295.922	292.321	295.634	83.3487	83.4231	194.527	195.985	18.6138	3.61101	0.00149518	0.000789052	3.61349	2.53379	-0.00659763	-0.00341159	2.52291	17.2917	11.8887	12.0053	12.1117	11.9779	12.0236
0.181818	292.16	292.303	292.18	295.334	295.546	295.797	292.116	295.483	83.3309	83.5948	194.179	199.383	19.0037	6.21697	0.00189567	0.00100144	6.22012	4.84564	-0.00630462	-0.00326243	4.83524	29.792	22.8198	12.1422	12.1635	12.1177	12.1057
0.272727	291.791	291.955	291.845	295.053	295.261	295.53	291.741	295.191	83.2499	83.3269	192.603	194.1	19.3937	7.34022	0.002736	0.0014485	7.34477	5.36514	-0.00561128	-0.00290863	5.35587	35.2283	25.2798	11.5211	11.4426	11.4959	11.3934
0.363636	291.466	291.657	291.525	294.833	295.061	295.301	291.432	294.984	83.3048	83.3606	193.669	194.76	19.7837	7.11372	0.00348602	0.00184918	7.11952	4.93163	-0.00507218	-0.0026327	4.92325	34.2075	23.2642	11.1956	11.2971	11.1721	11.2479
0.454545	291.13	291.315	291.191	294.587	294.829	295.047	291.094	294.728	83.2709	83.4131	193.01	195.788	20.1736	7.10767	0.00428799	0.00227934	7.11481	5.67256	-0.00446564	-0.00232138	5.66518	34.235	26.8092	11.1552	11.3977	11.1334	11.3526
0.545455	290.809	290.981	290.892	294.323	294.577	294.764	290.784	294.463	83.3095	83.3737	193.762	195.016	20.2512	6.63015	0.00504126	0.00268504	6.63855	5.50154	-0.00380621	-0.00198185	5.49525	31.997	26.0328	11.2263	11.2824	11.2072	11.2393
0.636364	290.517	290.672	290.57	294.05	294.345	294.522	290.466	294.212	83.3287	83.378	194.136	195.099	20.1883	7.31766	0.00576624	0.00307703	7.32727	5.73491	-0.00319285	-0.00166503	5.72963	35.374	27.176	11.3636	11.3807	11.3454	11.3399
0.727273	290.17	290.327	290.202	293.765	294.083	294.237	290.107	293.925	83.32	83.3928	193.967	195.39	20.1255	7.5358	0.00659678	0.00352795	7.5468	6.26387	-0.00250994	-0.00131115	6.25972	36.4955	29.7328	11.2402	11.2959	11.2229	11.2576
0.818182	289.823	289.99	289.871	293.47	293.789	293.961	289.774	293.641	83.3076	83.3876	193.723	195.289	20.0626	7.24306	0.00738813	0.00395946	7.2554	5.93806	-0.0018025	-0.000943277	5.93508	35.1408	28.2282	11.2064	11.0551	11.1914	11.0184
0.909091	289.498	289.638	289.54	293.213	293.523	293.699	289.434	293.391	83.2267	83.3506	192.152	194.563	19.9998	7.51725	0.00817028	0.00438777	7.5309	5.26913	-0.00116343	-0.000609825	5.26721	36.521	25.0771	11.3179	11.1425	11.3042	11.1072
1	289.163	289.281	289.166	292.981	293.267	293.463	289.07	293.142	83.2511	83.2717	192.625	193.025	19.9394	8.00157	0.00899355	0.00484054	8.01661	5.78721	-0.000575879	-0.000302304	5.78625	38.9497	27.5706	11.2343	11.3136	11.2211	11.2805
1.09091	288.81	288.909	288.783	292.701	292.984	293.186	288.707	292.861	83.3046	83.4085	193.666	195.699	19.9751	7.54462	0.00984663	0.00531185	7.5611	5.7333	0.000104417	5.49081e-05	5.73348	36.8111	27.3736	11.0911	11.2077	11.0803	11.1765
1.18182	288.486	288.58	288.431	292.457	292.74	292.916	288.379	292.613	83.3852	83.3977	195.24	195.486	20.0108	7.23835	0.0106149	0.00573818	7.25612	5.54338	0.000715741	0.000376965	5.54457	35.3968	26.5018	11.1533	11.2437	11.1456	11.2143
1.27273	288.167	288.249	288.068	292.195	292.477	292.652	288.036	292.343	83.5121	83.5639	197.741	198.768	20.0466	7.47729	0.0113888	0.00616947	7.49638	5.9494	0.00134949	0.000711902	5.95164	36.6527	28.5068	11.1829	11.2714	11.1765	11.2439
1.36364	287.844	287.92	287.686	291.93	292.213	292.35	287.698	292.069	83.5166	83.6239	197.831	199.962	20.0823	7.08161	0.0121737	0.0066088	7.10202	5.70211	0.00201564	0.00106515	5.70546	34.783	27.3714	11.1782	11.1959	11.1747	11.1702
1.45455	287.531	287.6	287.358	291.679	291.972	292.075	287.373	291.812	83.3025	83.4701	193.625	196.911	20.1299	7.44635	0.0129004	0.00701726	7.468	5.82605	0.00262945	0.00139171	5.83042	36.5952	27.9848	11.2152	11.2084	11.213	11.1846
1.54545	287.181	287.261	286.985	291.432	291.691	291.776	287.02	291.537	83.3469	83.3892	194.492	195.319	20.4495	7.23956	0.0137004	0.00746882	7.26257	5.73595	0.00328712	0.00174277	5.74141	35.658	27.5833	11.1262	11.1195	11.1257	11.0974
1.63636	286.867	286.946	286.655	291.193	291.422	291.52	286.707	291.29	83.1366	83.2801	190.414	193.189	20.7691	6.90629	0.0144185	0.0078759	6.93052	5.30313	0.00389329	0.00206741	5.3096	34.0448	25.5257	11.1942	11.1265	11.1974	11.1068
1.72727	286.57	286.605	286.317	290.946	291.21	291.25	286.374	291.045	83.1951	83.2447	191.54	192.501	21.0888	7.39048	0.0151473	0.00829072	7.41596	5.45683	0.00447076	0.00237763	5.46428	36.4996	26.2958	11.3255	11.277	11.3288	11.2593
1.81818	286.231	286.248	285.964	290.682	290.963	290.986	286.018	290.782	83.4307	83.4937	196.134	197.376	21.4084	7.75188	0.0159271	0.0087365	7.77869	5.69507	0.00508161	0.00270682	5.70353	38.3967	27.5149	11.2024	11.2299	11.2053	11.2135
1.90909	285.881	285.915	285.582	290.404	290.7	290.742	285.671	290.525	83.6429	83.6001	200.343	199.488	21.728	7.24516	0.0167152	0.00918904	7.27332	5.44512	0.00569815	0.00304015	5.45462	36.0016	26.3604	11.1244	11.1717	11.1305	11.1574
2	285.561	285.589	285.253	290.143	290.473	290.491	285.344	290.278	83.3255	83.4942	194.073	197.387	22.0476	7.39686	0.0174344	0.00960383	7.42625	5.49903	0.00627837	0.00335485	5.5095	36.7602	26.6438	11.2014	11.2767	11.2096	11.2645
2.09091	285.216	285.248	284.884	289.86	290.241	290.223	284.99	290.01	83.2569	83.2778	192.737	193.144	21.9846	7.50259	0.0182075	0.0100516	7.5333	5.91101	0.00688913	0.00368715	5.9225	37.3429	28.6482	11.1115	11.1748	11.1205	11.1636
2.18182	284.876	284.928	284.537	289.592	289.959	289.959	284.665	289.75	83.3556	83.3743	194.661	195.028	21.8862	6.80581	0.018944	0.0104801	6.8378	5.15587	0.00752281	0.00403308	5.16843	33.9666	25.0438	11.0885	11.1302	11.1023	11.122
2.27273	284.563	284.663	284.191	289.387	289.722	289.724	284.354	289.518	83.4622	83.4555	196.754	196.622	21.7877	7.09657	0.0196157	0.0108724	7.12971	5.68569	0.00804805	0.00432071	5.69913	35.4903	27.6573	11.2656	11.2981	11.2812	11.2913
2.36364	284.249	284.331	283.813	289.121	289.442	289.421	284.006	289.233	83.5233	83.623	197.962	199.944	21.6892	7.45255	0.0203575	0.0113076	7.48697	5.67463	0.00870489	0.00468156	5.68918	37.3447	27.6698	11.2196	11.2284	11.2344	11.2226
2.45455	283.924	284.001	283.45	288.879	289.198	289.168	283.671	288.988	83.3304	83.4596	194.169	196.704	21.5907	7.13373	0.0210924	0.0117406	7.16942	5.62363	0.00927543	0.00499603	5.63914	35.7861	27.4372	11.1852	11.267	11.2028	11.2636
2.54545	283.621	283.674	283.098	288.634	288.903	288.892	283.338	288.708	83.3077	83.3397	193.726	194.35	21.3872	7.5268	0.021798	0.0121581	7.56371	6.06913	0.00990252	0.00534281	6.0857	37.8128	29.6331	11.245	11.3192	11.2631	11.3158
2.63636	283.286	283.313	282.722	288.37	288.631	288.582	282.978	288.425	83.2934	83.3004	193.448	193.584	21.0752	7.58747	0.0225646	0.0126137	7.62571	6.18891	0.0105493	0.00570174	6.20657	38.1887	30.2576	11.1402	11.132	11.1586	11.1296
2.72727	282.951	282.937	282.409	288.062	288.35	288.326	282.645	288.152	83.3479	83.3822	194.511	195.183	20.7632	7.14516	0.0232922	0.0130481	7.18466	5.5907	0.0111943	0.0060609	5.60945	36.0499	27.3939	11.1242	11.0806	11.1467	11.0819
2.81818	282.62	282.588	282.105	287.835	288.095	288.065	282.315	287.903	83.3682	83.3315	194.907	194.191	20.4513	7.33226	0.0239901	0.0134666	7.37298	5.74965	0.0117605	0.0063773	5.76937	37.0601	28.2022	11.3017	11.2132	11.3256	11.2168
2.90909	282.273	282.238	281.754	287.567	287.816	287.782	281.954	287.624	83.2864	83.3973	193.311	195.479	20.1393	8.02975	0.0247299	0.0139121	8.07175	5.82836	0.0123891	0.0067297	5.84914	40.6295	28.6404	11.3047	11.188	11.3258	11.1925
3	281.898	281.845	281.388	287.308	287.575	287.498	281.575	287.367	83.3	83.3476	193.576	194.505	19.9697	7.98549	0.0255261	0.0143938	8.02888	5.61351	0.0129816	0.00706298	5.6353	40.4936	27.6215	11.2042	11.2245	11.2257	11.2319
3.09091	281.528	281.487	281.029	287.061	287.289	287.243	281.212	287.097	83.3623	83.3734	194.792	195.011	19.8114	8.0622	0.0262862	0.014856	8.10692	6.04613	0.013575	0.00739791	6.06893	40.9751	29.79	11.2256	11.3379	11.2485	11.3454
3.18182	281.166	281.114	280.624	286.808	287.001	286.919	280.826	286.803	83.3305	83.4119	194.172	195.765	19.653	8.43119	0.0270794	0.0153406	8.4773	6.35806	0.0142238	0.00776535	6.38196	42.9241	31.3778	11.1541	11.2278	11.1765	11.2348
3.27273	280.774	280.728	280.241	286.505	286.717	286.634	280.447	286.515	83.3775	83.4056	195.09	195.641	19.4946	7.91164	0.0278823	0.0158335	7.95915	6.18115	0.0148763	0.00813629	6.20617	40.3876	30.5558	10.9411	10.9972	10.9674	11.0063
3.36364	280.419	280.383	279.901	286.246	286.448	286.335	280.116	286.252	83.1922	83.2174	191.486	191.972	19.3363	6.93564	0.0286002	0.0162764	6.98442	5.35274	0.0154921	0.00848756	5.3788	35.4677	26.492	10.9651	10.9396	11.0006	10.9547
3.45455	280.086	280.104	279.574	286.024	286.196	286.104	279.801	286.02	83.2252	83.2199	192.123	192.02	19.1727	7.12498	0.029244	0.0166753	7.1749	5.30329	0.0160151	0.00878692	5.33025	36.4994	26.2833	11.1557	11.1194	11.1946	11.1389
3.54545	279.757	279.777	279.212	285.772	285.963	285.83	279.461	285.767	82.9748	83.0445	187.318	188.648	18.9973	7.08999	0.0299392	0.0171079	7.14113	5.27263	0.0165765	0.00910927	5.30055	36.3442	26.1469	11.1918	11.2458	11.2317	11.2672
3.63636	279.452	279.448	278.882	285.531	285.715	285.6	279.137	285.521	82.9896	83.0355	187.6	188.476	18.8218	7.32542	0.0305947	0.0175175	7.37772	5.65518	0.0171079	0.00941533	5.68401	37.6131	28.0711	11.1856	11.2638	11.2261	11.2852
3.72727	279.127	279.11	278.503	285.283	285.425	285.325	278.79	285.25	83.1527	83.1185	190.724	190.065	18.6464	7.21279	0.0312996	0.01796	7.26634	5.59248	0.0177065	0.0097612	5.62233	37.1418	27.8153	11.205	11.2633	11.2465	11.2852
3.81818	278.843	278.76	278.154	285.039	285.147	285.09	278.458	284.992	83.096	83.1888	189.633	191.418	18.5063	7.58679	0.0319619	0.0183776	7.64151	6.00767	0.0182612	0.0100828	6.03847	39.1146	29.9226	11.2447	11.2775	11.286	11.2993
3.90909	278.514	278.383	277.769	284.736	284.867	284.8	278.091	284.7	82.9155	83.0314	186.195	188.398	18.474	7.69832	0.0326942	0.0188414	7.75434	6.00664	0.0188977	0.0104531	6.03855	39.7301	29.9429	11.2588	11.2723	11.2991	11.2942
4	278.176	278.029	277.405	284.457	284.602	284.534	277.733	284.424	82.9651	82.9684	187.135	187.198	18.4417	8.14452	0.0333996	0.0192903	8.2018	6.44189	0.0194886	0.0107981	6.47481	42.1107	32.1402	11.2362	11.2227	11.2753	11.2442
4.09091	277.79	277.658	276.997	284.154	284.304	284.207	277.343	284.116	83.1125	83.2143	189.95	191.912	18.4094	8.13196	0.0341735	0.0197852	8.19061	6.2118	0.0201608	0.011192	6.24588	42.1695	31.0892	11.1703	11.1038	11.2091	11.1266
4.18182	277.431	277.291	276.624	283.86	284.063	283.929	276.978	283.851	83.0006	82.9566	187.811	186.973	18.3771	8.11316	0.034901	0.0202527	8.17311	5.97164	0.0207484	0.0115377	6.00673	42.1345	29.9	11.1527	11.1479	11.1939	11.1752
4.27273	277.049	276.926	276.227	283.583	283.811	283.609	276.595	283.562	83.2027	83.2851	191.688	193.285	18.3448	8.19212	0.035653	0.0207384	8.25341	6.28004	0.0213599	0.0118987	6.31619	42.6772	31.5373	11.1269	11.2042	11.1687	11.2316
4.36364	276.672	276.545	275.864	283.297	283.51	283.325	276.224	283.272	82.9886	83.0427	187.581	188.613	18.3564	7.96582	0.0363875	0.0212152	8.02843	6.22382	0.0219845	0.0122688	6.26105	41.5473	31.2694	11.0169	10.9963	11.0622	11.025
4.45455	276.316	276.183	275.498	283.035	283.231	283.032	275.872	283.008	82.9978	82.9287	187.756	186.444	18.3838	7.372	0.0370941	0.021676	7.43588	5.32784	0.0225807	0.0126233	5.36611	38.5529	26.8198	10.9915	10.9475	11.0438	10.9844
4.54545	275.989	275.837	275.177	282.823	282.985	282.79	275.545	282.776	82.9108	82.9687	186.105	187.203	18.4112	7.16917	0.0377389	0.0220986	7.23421	5.39573	0.0230796	0.012921	5.43486	37.5541	27.2006	11.1378	11.2863	11.1958	11.328
4.63636	275.651	275.497	274.842	282.597	282.712	282.49	275.201	282.496	82.9284	83.0367	186.438	188.499	18.4386	7.57194	0.0383927	0.022529	7.63816	6.17993	0.0236462	0.0132601	6.22004	39.7256	31.1845	11.2278	11.319	11.2841	11.3554
4.72727	275.292	275.142	274.488	282.298	282.42	282.214	274.842	282.208	83.4828	83.5408	197.161	198.31	18.466	7.70269	0.0390794	0.0229831	7.77015	6.04336	0.0242603	0.013629	6.08455	40.6051	30.6269	11.1493	11.0812	11.2046	11.1179
4.81818	274.976	274.771	274.115	282.054	282.151	281.92	274.492	281.946	83.4547	83.4156	196.607	195.838	18.4934	7.52937	0.0397571	0.0234334	7.59805	5.63345	0.0248288	0.0139718	5.67562	39.7727	28.5881	11.086	11.0743	11.1442	11.1166
4.90909	274.629	274.434	273.763	281.821	281.871	281.656	274.148	281.685	83.1944	83.1546	191.527	190.76	18.5062	7.41181	0.0404168	0.0238738	7.48169	5.81446	0.0253748	0.0143021	5.85759	39.1806	29.5048	11.0857	11.1629	11.1472	11.2068
5	274.297	274.096	273.408	281.55	281.613	281.367	273.809	281.413	82.8881	82.9364	185.676	186.591	18.4718	7.2388	0.0410664	0.0243094	7.30986	5.72468	0.0259476	0.0146498	5.76881	38.2873	29.0655	11.1715	11.1514	11.2365	11.1969
5.09091	273.978	273.746	273.068	281.3	281.349	281.101	273.464	281.152	82.8027	82.8628	184.069	185.2	18.4373	7.82203	0.0417029	0.0247382	7.89424	5.8532	0.0264912	0.014981	5.89828	41.4045	29.7459	11.2062	11.1009	11.2072	11.1477
5.18182	273.619	273.378	272.687	281.046	281.079	280.806	273.102	280.883	82.6808	82.7003	181.793	182.156	18.4029	7.23455	0.0423985	0.0252091	7.30804	5.50252	0.027061	0.0153293	5.5486	38.3782	27.9974	11.0526	11.0424	11.057	11.0932
5.27273	273.289	273.084	272.368	280.811	280.846	280.543	272.796	280.642	82.7718	82.8385	183.49	184.742	18.3685	6.89641	0.0429878	0.0256099	6.97098	5.4064	0.0275668	0.0156395	5.45336	36.6847	27.5695	11.2419	11.1175	11.1954	11.1731
5.36364	272.971	272.733	272.043	280.55	280.61	280.272	272.455	280.384	82.7958	82.8139	183.941	184.279	18.3337	7.45646	0.0436062	0.0260322	7.53215	5.54244	0.0280973	0.015966	5.59033	39.7142	28.2955	11.4519	11.1527	11.3446	11.2085
5.45455	272.622	272.373	271.695	280.299	280.359	280.013	272.097	280.132	83.1153	83.2416	190.004	192.441	18.2937	7.75414	0.0442607	0.0264813	7.83104	5.41564	0.0286214	0.0162895	5.46446	41.4381	27.7538	11.3483	11.1588	11.2377	11.2172
5.54545	272.262	272.033	271.32	280.056	280.1	279.764	271.742	279.878	83.3807	83.2885	195.153	193.353	18.2538	7.50568	0.0449238	0.0269385	7.58379	5.64491	0.0291369	0.0166089	5.69464	40.2619	28.9672	11.2937	11.2316	11.1849	11.2898
5.63636	271.921	271.693	270.97	279.803	279.822	279.493	271.397	279.607	83.1891	83.2869	191.425	193.321	18.2138	7.63339	0.0455561	0.0273766	7.71266	5.83047	0.0296847	0.0169493	5.88115	40.9795	29.9569	11.362	11.2175	11.2568	11.2741
5.72727	271.586	271.33	270.581	279.537	279.545	279.228	271.029	279.336	82.9778	83.0231	187.376	188.238	18.1738	7.96216	0.046219	0.027838	8.04266	5.95093	0.0302355	0.0172929	6.00259	42.7685	30.5766	11.3101	11.1513	11.2041	11.2078
5.81818	271.232	270.97	270.194	279.282	279.252	278.949	270.667	279.061	82.93	82.8313	186.469	184.607	18.0978	7.61473	0.0468885	0.0283064	7.69646	5.86759	0.0307977	0.0176447	5.92025	40.996	30.17	11.1509	11.0552	11.047	11.1135
5.90909	270.92	270.62	269.831	279.03	278.973	278.683	270.335	278.8	82.7966	82.9063	183.954	186.02	17.9987	7.07199	0.0475077	0.0287417	7.15487	5.60209	0.0313364	0.0179832	5.6557	38.1515	28.8713	11.0791	10.9315	10.9824	10.9949
6	270.614	270.309	269.488	278.771	278.725	278.434	270.025	278.559	82.6666	82.7022	181.531	182.192	17.8997	6.4718	0.0480858	0.0291499	6.55575	4.93743	0.0318462	0.0183045	4.99194	34.9905	25.4877	11.2458	11.063	11.1615	11.1371
6.09091	270.339	270.007	269.169	278.557	278.506	278.197	269.717	278.327	82.6637	82.6738	181.476	181.663	17.8006	7.12712	0.0486224	0.0295305	7.21207	5.57475	0.0322969	0.0185895	5.63006	38.5562	28.7758	11.4335	11.2888	11.3508	11.3608
6.18182	269.988	269.645	268.836	278.293	278.236	277.9	269.361	278.044	82.6356	82.627	180.954	180.795	17.7015	7.4324	0.049247	0.0299754	7.51851	5.78127	0.0328526	0.018942	5.83756	40.2651	29.8723	11.2777	11.0959	11.1891	11.1628
6.27273	269.684	269.296	268.488	278.046	278	277.624	269.038	277.802	82.5056	82.5573	178.56	179.51	17.5959	6.76956	0.0498414	0.0304008	6.85677	5.14421	0.03336	0.019265	5.20141	36.7591	26.6405	11.2125	11.0402	11.1309	11.1164
6.36364	269.38	268.995	268.163	277.807	277.79	277.364	268.724	277.56	82.4791	82.5463	178.074	179.308	17.4671	7.1234	0.0503912	0.030796	7.21165	5.54316	0.0338314	0.0195661	5.6012	38.7214	28.722	11.3899	11.2696	11.3125	11.3457
6.45455	269.061	268.628	267.813	277.544	277.517	277.092	268.37	277.283	82.4759	82.2668	178.015	174.222	17.3383	7.55048	0.0510007	0.0312361	7.63987	5.95083	0.0343673	0.0199095	6.00983	41.0979	30.8171	11.3176	11.1323	11.2356	11.2025
6.54545	268.725	268.269	267.468	277.277	277.237	276.83	268.03	277.023	82.4131	82.3126	176.869	175.047	17.2095	7.1537	0.0516099	0.0316781	7.24423	5.33494	0.0349025	0.0202537	5.39489	39.0279	27.7073	11.1967	11.0399	11.1177	11.1172
6.63636	268.432	267.939	267.115	277.061	276.993	276.574	267.708	276.782	82.217	82.3391	173.327	175.525	17.2727	6.98132	0.0521785	0.0320926	7.07292	5.60572	0.0353739	0.0205578	5.66652	38.1308	29.1424	11.3543	11.2766	11.2836	11.3559
6.72727	268.099	267.603	266.788	276.789	276.718	276.294	267.364	276.495	82.1839	82.217	172.734	173.327	19.7744	7.72111	0.0527573	0.0325164	7.8138	6.18284	0.0359168	0.0209093	6.24461	42.1957	32.1427	11.5141	11.2767	11.4407	11.348
6.81818	267.732	267.243	266.389	276.547	276.398	275.996	266.976	276.208	82.1872	82.1942	172.792	172.917	22.2761	8.39181	0.0534075	0.0329949	8.48573	6.19426	0.0364795	0.0212751	6.25703	45.9212	32.2505	11.4266	11.1144	11.3453	11.1847
6.90909	267.357	266.865	265.964	276.297	276.124	275.669	266.583	275.928	82.2455	82.2386	173.838	173.714	24.7778	8.38627	0.0540846	0.0334957	8.48146	5.93823	0.0370339	0.0216367	6.002	46.0106	30.9877	11.3055	11.1776	11.2229	11.2523
7	266.977	266.504	265.543	276.047	275.858	275.358	266.195	275.644	82.2763	82.3755	174.393	176.186	27.2795	8.41328	0.0547483	0.0339894	8.50974	6.51945	0.0375704	0.021988	6.58419	46.269	34.0676	11.2736	11.2957	11.1928	11.367
7.09091	266.56	266.137	265.148	275.718	275.55	275.046	265.802	275.323	82.6825	82.7862	181.825	183.76	29.7812	8.42592	0.0554182	0.0344904	8.52364	6.69994	0.0381833	0.0223909	6.76578	46.547	35.1401	11.1589	11.328	11.0776	11.395
7.18182	266.188	265.768	264.737	275.411	275.245	274.73	265.428	275.002	83.2127	83.1661	191.882	190.98	33.2951	7.77709	0.0560694	0.0349801	7.87605	7.48116	0.0387812	0.0227856	7.54808	43.2239	39.3465	10.8245	11.3084	10.7457	11.3691
7.27273	265.843	265.432	264.408	275.023	274.911	274.361	265.125	274.636	83.7175	83.6638	201.837	200.761	39.0723	5.78338	0.056637	0.0354091	5.88343	7.52126	0.0394804	0.0232493	7.58945	32.4322	39.7412	10.5638	11.2258	10.5054	11.2835
7.36364	265.604	265.19	264.177	274.689	274.579	274.012	264.903	274.292	83.4925	83.4718	197.353	196.943	44.8495	5.04098	0.0570354	0.0357114	5.14179	7.92754	0.0401279	0.0236806	7.9969	28.3434	41.908	10.7521	11.0878	10.7249	11.1447
7.45455	265.368	264.944	263.946	274.302	274.205	273.647	264.672	273.926	83.788	83.7078	203.259	201.641	50.6267	4.54844	0.0574344	0.0360151	4.65002	7.18333	0.0408429	0.0241593	7.25399	25.7072	38.135	10.8431	10.8858	10.8333	10.9482
7.54545	265.202	264.736	263.734	274.022	273.896	273.323	264.489	273.636	83.7303	83.7556	202.094	202.603	56.4039	3.90489	0.0577599	0.0362637	4.00709	6.5108	0.0414194	0.0245469	6.58251	22.1682	34.6666	10.9359	10.8594	10.9545	10.9352
7.63636	265.01	264.568	263.551	273.729	273.572	273.03	264.307	273.337	83.3238	83.4128	194.04	195.783	57.0742	3.96467	0.0580617	0.0364947	4.06745	6.17268	0.041993	0.0249343	6.24542	22.4741	32.8838	11.3855	11.028	11.4219	11.0511
7.72727	264.813	264.371	263.362	273.453	273.266	272.782	264.099	273.063	83.1353	83.0999	190.387	189.708	55.0664	4.82357	0.058384	0.0367422	4.92697	6.08377	0.0425121	0.0252862	6.15746	27.2263	32.4139	11.4114	10.9183	11.4266	10.9483
7.81818	264.563	264.129	263.147	273.149	272.988	272.529	263.864	272.8	82.8047	82.8483	184.107	184.926	53.0587	4.64559	0.0587743	0.0370427	4.74974	5.08963	0.0430344	0.0256416	5.16428	26.233	27.1874	11.1301	10.9586	11.1371	10.8648
7.90909	264.348	263.934	262.951	272.9	272.778	272.344	263.667	272.591	82.5979	82.697	180.257	182.096	51.0509	4.4538	0.0591082	0.0373006	4.5586	4.92221	0.0434348	0.0259149	4.99759	25.176	26.3179	11.0048	11.0729	11.0203	10.9918
8	264.137	263.698	262.767	272.607	272.554	272.151	263.462	272.357	82.7892	82.7144	183.816	182.419	49.0431	4.06171	0.059454	0.0375686	4.16717	4.62574	0.0438762	0.0262172	4.70193	23.0647	24.7937	11.0926	11.0273	11.1215	10.951
8.09091	263.959	263.502	262.598	272.376	272.369	271.975	263.28	272.17	82.8156	82.8682	184.312	185.301	47.0353	4.22712	0.0597515	0.0377996	4.33315	4.05892	0.0442425	0.0264688	4.13578	24.0111	21.8475	11.3632	10.9855	11.4014	10.9221
8.18182	263.741	263.287	262.395	272.177	272.2	271.783	263.058	271.987	83.0632	83.0396	189.005	188.554	44.6693	4.77655	0.0600982	0.0380697	4.88325	3.88161	0.0445877	0.0267065	3.9591	27.13	20.9535	11.5328	11.2728	11.556	11.2245
8.27273	263.499	263.075	262.158	272.005	272.001	271.61	262.818	271.8	82.777	82.752	183.589	183.12	42.2159	5.3701	0.060474	0.0383633	5.47753	4.23977	0.0449225	0.0269376	4.31788	30.4239	22.8401	11.5655	11.5378	11.5731	11.4929
8.36364	263.217	262.807	261.915	271.805	271.792	271.391	262.54	271.579	82.7377	82.8359	182.853	184.694	39.7625	6.12878	0.0609038	0.0387004	6.23705	4.90731	0.0453076	0.0272042	4.98613	34.6884	26.4175	11.5398	11.5022	11.5287	11.4441
8.45455	262.896	262.537	261.615	271.575	271.562	271.151	262.232	271.343	82.6516	82.661	181.252	181.425	37.3091	6.70691	0.0613848	0.0390791	6.81611	4.99051	0.0457369	0.0275022	5.07012	37.9557	26.8712	11.3769	11.3106	11.3513	11.2461
8.54545	262.57	262.23	261.298	271.357	271.359	270.89	261.915	271.117	82.3605	82.6348	175.914	180.94	36.9419	6.67906	0.0618952	0.0394827	6.78925	4.91532	0.0461534	0.0277922	4.9957	37.8116	26.5048	11.1627	11.2799	11.1338	11.2181
8.63636	262.267	261.941	260.978	271.118	271.127	270.671	261.619	270.885	82.8814	82.8379	185.551	184.731	37.6116	6.23775	0.0623833	0.0398704	6.34889	5.08046	0.0465728	0.0280852	5.16161	35.5208	27.4485	11.0367	11.2975	11.0135	11.2353
8.72727	261.969	261.68	260.687	270.858	270.899	270.447	261.341	270.646	83.0463	83.1119	188.682	189.938	38.2812	5.91419	0.0628363	0.0402317	6.02622	5.14569	0.047005	0.0283881	5.22764	33.7992	27.8757	10.9372	11.0794	10.9224	11.0126
8.81818	261.69	261.443	260.398	270.654	270.658	270.197	261.087	270.429	82.9059	82.9553	186.012	186.948	38.9509	5.0887	0.0632633	0.0405736	5.20157	4.25583	0.0474242	0.0286829	4.33855	29.1926	23.1422	10.8713	10.9041	10.8753	10.8485
8.90909	261.451	261.256	260.155	270.509	270.474	269.983	260.871	270.253	82.704	82.6827	182.225	181.83	39.6206	4.75066	0.0636175	0.0408582	4.86422	4.05121	0.047752	0.028914	4.13454	27.3015	22.0427	11.1065	11.1478	11.1342	11.1129
9	261.194	261.052	259.93	270.329	270.268	269.779	260.636	270.051	83.133	83.2115	190.343	191.859	40.5875	5.1137	0.0639789	0.0411495	5.22797	4.31355	0.0481072	0.0291651	4.39754	29.4528	23.5365	11.2858	11.1473	11.3112	11.1085
9.09091	260.938	260.826	259.681	270.148	270.084	269.558	260.39	269.866	83.017	83.0809	188.122	189.344	41.5937	5.17901	0.0643633	0.0414605	5.29404	3.65075	0.0484584	0.029414	3.7354	29.8468	19.9984	11.246	11.0896	11.2679	11.063
9.18182	260.696	260.587	259.438	270.023	269.943	269.341	260.15	269.704	83.3271	83.2958	194.104	193.495	42.6	5.13592	0.0647419	0.0417678	5.25169	3.85273	0.0487468	0.0296189	3.93791	29.7002	21.1252	11.5002	11.6475	11.5271	11.6379
9.27273	260.465	260.319	259.181	269.831	269.76	269.114	259.878	269.48	82.892	82.9571	185.75	186.983	43.6062	6.38427	0.0651363	0.0420891	6.50082	5.1856	0.0491065	0.0298751	5.27145	36.7306	28.2617	11.8947	11.765	11.9025	11.7289
9.36364	260.141	259.94	258.875	269.584	269.529	268.814	259.505	269.211	82.8617	82.7835	185.179	183.709	45.5039	8.47909	0.0656605	0.0425179	8.59668	5.67117	0.0495686	0.0302053	5.75788	48.6668	30.8853	11.8473	11.5235	11.8163	11.4691
9.45455	259.738	259.479	258.458	269.332	269.286	268.521	259.053	268.944	82.9523	82.9631	186.892	187.097	47.9096	9.82081	0.0663222	0.0430621	9.9397	5.97755	0.0500359	0.0305404	6.06513	56.4432	32.6116	11.5475	11.4816	11.4924	11.4217
9.54545	259.262	258.994	258.018	269.053	269.038	268.183	258.581	268.643	83.1228	83.0456	190.147	188.668	50.3153	10.0286	0.0670419	0.043658	10.1489	6.68314	0.0505472	0.0309085	6.77168	57.8421	36.4859	11.273	11.3371	11.2103	11.2669
9.63636	258.778	258.519	257.588	268.754	268.736	267.845	258.125	268.338	84.1305	84.0044	210.265	207.665	52.721	9.59385	0.0677498	0.044248	9.71558	6.0777	0.0510989	0.0313072	6.16727	55.8383	33.457	11.0872	11.13	11.0249	11.0599
9.72727	258.279	258.095	257.201	268.482	268.488	267.57	257.701	268.077	83.6642	83.6778	200.769	201.039	55.1267	8.90228	0.0684132	0.0448047	9.02534	5.94699	0.0515651	0.0316455	6.03744	51.8589	32.7411	10.8238	11.1966	10.7693	11.1361
9.81818	257.817	257.757	256.821	268.173	268.222	267.287	257.339	267.789	83.1246	83.0804	190.183	189.333	55.3658	6.95409	0.069008	0.0453067	7.07835	6.05655	0.0520648	0.0320095	6.14794	40.63	33.2845	10.4177	11.1137	10.3851	11.0537
9.90909	257.477	257.496	256.572	267.892	267.961	267.016	257.094	267.531	82.5344	82.5024	179.088	178.5	54.8941	4.87964	0.0694333	0.0456674	5.00474	5.27912	0.052537	0.0323549	5.37139	28.6707	29.0301	10.3272	10.8541	10.3455	10.8036
10	257.226	257.302	256.385	267.672	267.715	266.796	256.894	267.315	82.6101	82.6593	180.484	181.395	54.4225	4.39292	0.069749	0.0459362	4.51867	4.55191	0.0529349	0.0326469	4.64493	25.9271	25.1546	10.7747	10.8229	10.8406	10.7911
10.0909	257.006	257.091	256.189	267.437	267.526	266.609	256.687	267.118	82.9079	82.9409	186.05	186.675	53.9508	4.21679	0.0700609	0.0462025	4.34317	4.1324	0.053288	0.0329067	4.22609	24.9924	22.9457	10.923	10.8895	11.0058	10.8755
10.1818	256.833	256.889	255.993	267.246	267.342	266.426	256.502	266.939	82.9542	82.9981	186.928	187.762	53.4791	3.92954	0.0703445	0.0464454	4.05648	3.75982	0.0536089	0.0331436	3.85412	23.3739	20.953	10.8381	10.8749	10.9371	10.8763
10.2727	256.672	256.681	255.822	267.098	267.145	266.267	256.329	266.778	83.1469	83.1123	190.612	189.946	53.0075	3.53599	0.0706118	0.0466749	3.66347	3.34457	0.0538985	0.0333578	3.43941	21.1539	18.7265	10.7783	10.8915	10.8992	10.9122
10.3636	256.514	256.528	255.658	266.965	266.981	266.114	256.178	266.633	83.1631	83.2352	190.923	192.316	51.1778	3.12671	0.0708459	0.0468765	3.25467	3.09219	0.0541564	0.033549	3.18752	18.8115	17.3804	11.0355	11.1802	11.1951	11.226
10.4545	256.379	256.366	255.51	266.821	266.833	265.966	256.021	266.479	82.4878	82.3838	178.233	176.337	48.8042	3.66372	0.0710655	0.0470659	3.79212	3.58584	0.054408	0.0337359	3.68165	21.8524	19.9987	11.4308	11.3682	11.5822	11.4088
10.5455	256.183	256.185	255.323	266.659	266.656	265.775	255.823	266.299	82.4196	82.2149	176.987	173.288	46.4306	4.20192	0.0713426	0.0473056	4.33089	3.67776	0.0547103	0.0339611	3.77414	24.9758	20.5022	11.42	11.1587	11.5344	11.1856
10.6364	256.005	255.993	255.091	266.508	266.494	265.597	255.618	266.142	82.8062	82.6905	184.135	181.974	44.0569	4.45197	0.0716377	0.0475617	4.58153	3.33337	0.0549898	0.0341697	3.43029	26.5117	18.6986	11.4429	11.1989	11.5404	11.2392
10.7273	255.793	255.8	254.84	266.353	266.339	265.437	255.387	265.978	82.8171	82.7106	184.34	182.348	41.6833	5.19574	0.0719579	0.0478403	5.32595	3.81718	0.0552568	0.0343695	3.9146	30.8626	21.3601	11.5665	11.4972	11.639	11.5338
10.8182	255.546	255.559	254.544	266.146	266.154	265.253	255.109	265.775	82.6584	82.7608	181.377	183.285	40.2317	6.13012	0.0723392	0.0481732	6.26112	4.42895	0.0555829	0.034614	4.52699	36.3068	24.7358	11.3528	11.255	11.3925	11.2639
10.9091	255.251	255.28	254.24	265.913	265.956	265.073	254.824	265.583	82.3802	82.2948	176.271	174.725	39.065	5.53344	0.0727652	0.0485467	5.6653	3.60514	0.0559288	0.0348742	3.70384	32.853	20.2077	11.3261	11.2983	11.3702	11.3251
11	255.025	255.037	253.948	265.771	265.773	264.915	254.552	265.405	82.6568	82.6241	181.348	180.742	37.8983	6.83892	0.0731323	0.0488699	6.97153	4.83094	0.0562008	0.0350793	4.93016	40.5569	26.973	11.5138	11.7492	11.5417	11.7636
11.0909	254.669	254.703	253.562	265.514	265.516	264.635	254.182	265.123	82.7332	82.6716	182.769	181.622	36.7315	7.19769	0.0736495	0.0493272	7.33136	5.67071	0.0566467	0.0354164	5.77078	42.7612	31.6291	11.3367	11.5888	11.3443	11.5699
11.1818	254.362	254.405	253.206	265.273	265.242	264.379	253.866	264.862	83.0206	82.8617	188.191	185.179	35.7914	7.08494	0.0741094	0.049736	7.21955	5.95312	0.057079	0.0357445	6.05402	42.2579	33.2638	11.3724	11.4893	11.3835	11.4616
11.2727	254.005	254.064	252.847	265.046	264.933	264.035	253.496	264.557	82.884	82.9653	185.599	187.138	41.292	8.05564	0.0746123	0.0501852	8.19129	6.62775	0.0575696	0.0361183	6.72958	48.0111	37.0589	11.6687	11.615	11.668	11.5775
11.3636	253.624	253.692	252.387	264.761	264.615	263.673	253.059	264.214	82.8991	82.9066	185.884	186.027	46.7926	10.017	0.0751857	0.0507003	10.1538	7.85285	0.0581055	0.0365284	7.95572	59.6722	43.8796	11.5299	11.4473	11.5018	11.3928
11.4545	253.112	253.23	251.876	264.353	264.28	263.278	252.564	263.839	83.1838	83.1352	191.322	190.386	52.2932	9.72533	0.0758839	0.0513318	9.8636	7.43912	0.0587344	0.037012	7.54319	58.2335	41.7433	11.2318	11.1368	11.1957	11.0777
11.5455	252.651	252.815	251.455	263.987	263.956	263.002	252.138	263.528	84.1022	84.3817	209.678	215.519	57.7938	9.53495	0.0764892	0.051883	9.67449	6.88059	0.0592663	0.037423	6.98568	57.574	38.9942	11.175	11.0944	11.1424	11.0431
11.6364	252.161	252.333	251.041	263.602	263.677	262.692	251.673	263.204	84.0877	84.3519	209.381	214.889	63.2944	9.59953	0.0771318	0.0524721	9.74041	6.8555	0.0597992	0.0378368	6.96162	58.1222	38.924	11.0023	11.136	10.9684	11.0889
11.7273	251.727	251.897	250.617	263.172	263.379	262.481	251.272	262.899	83.833	83.8411	204.168	204.333	65.3366	7.82566	0.077727	0.0530215	7.96778	6.34969	0.0603113	0.0382361	6.4568	47.5863	36.0599	10.6307	11.0998	10.6157	11.0626
11.8182	251.359	251.55	250.335	262.823	263.084	262.258	250.969	262.611	82.8638	83.0594	185.219	188.932	62.8868	6.25274	0.0781834	0.0534452	6.39581	6.32191	0.0607817	0.0386045	6.42993	38.0465	35.811	10.6621	11.1218	10.6883	11.0931
11.9091	251.074	251.24	250.075	262.482	262.743	262.049	250.69	262.319	82.8098	82.812	184.203	184.243	60.4369	5.96637	0.0785735	0.053809	6.11026	5.97855	0.0612626	0.0389827	6.08752	36.3966	33.9123	10.9325	11.0256	10.9841	11.0031
12	250.819	250.929	249.795	262.193	262.452	261.831	250.412	262.062	82.7939	82.4815	183.904	178.117	57.9871	5.69259	0.0789572	0.0541684	5.83729	5.4967	0.0616921	0.0393218	5.6065	34.8249	31.2199	10.89	10.909	10.9528	10.8991
12.0909	250.585	250.677	249.507	261.939	262.141	261.648	250.167	261.823	82.5576	82.5867	179.514	180.051	55.5372	4.94678	0.0793067	0.0544971	5.09222	4.84596	0.062094	0.0396404	4.95654	30.3814	27.6536	10.8494	10.9187	10.9387	10.9275
12.1818	250.37	250.457	249.268	261.731	261.915	261.434	249.944	261.611	82.5497	82.493	179.369	178.328	53.5998	4.93325	0.0796104	0.0547838	5.07934	4.71824	0.0624397	0.0399153	4.82949	30.3436	26.9626	10.89	10.9337	10.994	10.9562
12.2727	250.154	250.239	248.998	261.533	261.656	261.229	249.716	261.399	82.6077	82.4778	180.438	178.05	51.9518	4.42973	0.0799268	0.0550834	4.57648	4.14671	0.0627925	0.0401966	4.25865	27.3863	23.8018	10.5627	10.8354	10.6787	10.8732
12.3636	249.972	250.06	248.796	261.389	261.456	261.039	249.552	261.229	82.5206	82.3498	178.834	175.719	50.3038	3.15715	0.080178	0.0553221	3.30443	3.78074	0.063076	0.0404235	3.89324	19.7834	21.7646	10.3488	10.8168	10.5335	10.8789
12.4545	249.831	249.946	248.642	261.232	261.246	260.876	249.419	261.057	82.1454	82.1322	172.046	171.811	48.6559	3.07145	0.0803603	0.0554958	3.21912	3.44145	0.0633573	0.040649	3.5545	19.2447	19.8659	10.7683	10.8033	11.0127	10.8845
12.5455	249.678	249.794	248.488	261.105	261.09	260.708	249.268	260.915	82.3359	82.2562	175.467	174.03	46.1861	2.86676	0.0805653	0.0556916	3.01486	2.96203	0.0635958	0.0408408	3.07555	18.0605	17.2146	11.2565	11.0149	11.5261	11.1344
12.6364	249.552	249.657	248.344	260.978	260.93	260.576	249.117	260.768	82.3571	82.4089	175.852	176.793	42.609	3.88025	0.0807454	0.0558639	4.02874	3.43897	0.063817	0.0410189	3.55293	24.1589	19.92	11.631	11.444	11.8482	11.5611
12.7273	249.341	249.431	248.14	260.81	260.752	260.395	248.887	260.584	82.2216	82.2045	173.409	173.101	39.0319	4.66181	0.0810295	0.0561364	4.8109	3.93364	0.064094	0.0412425	4.04814	28.8656	22.694	11.4936	11.4711	11.6407	11.5578
12.8182	249.141	249.207	247.902	260.629	260.555	260.209	248.661	260.39	81.9258	81.8808	168.163	167.376	35.4548	5.02803	0.0813213	0.0564174	5.17774	4.29644	0.06439	0.0414821	4.41151	31.0537	24.7131	11.3549	11.4698	11.4788	11.5386
12.9091	248.889	248.959	247.654	260.447	260.339	259.975	248.402	260.168	82.0013	81.9165	169.491	168.001	31.8777	5.49836	0.0816511	0.0567359	5.64878	4.9486	0.0647211	0.0417509	5.06433	33.9468	28.4112	11.3498	11.4036	11.4516	11.448
13	248.63	248.69	247.383	260.221	260.097	259.726	248.129	259.924	82.131	82.0284	171.789	169.969	30.1075	5.8758	0.0820008	0.0570752	6.02697	5.12051	0.0650956	0.0420558	5.23698	36.3074	29.4385	11.2932	11.072	11.3788	11.1008
13.0909	248.352	248.414	247.083	260.034	259.824	259.493	247.841	259.708	82.2615	82.124	174.126	171.664	32.5536	6.04139	0.0823737	0.0574383	6.19336	4.26379	0.0654555	0.04235	4.38097	37.4041	24.6699	11.3319	10.9819	11.4094	11.0311
13.1818	248.084	248.125	246.765	259.846	259.631	259.306	247.541	259.517	82.0827	81.9589	170.931	168.745	34.9997	6.55053	0.0827537	0.0578101	6.70332	4.48106	0.0657504	0.0425916	4.59882	40.5136	25.9004	11.5916	11.5743	11.659	11.6406
13.2727	247.747	247.86	246.366	259.61	259.4	259.067	247.178	259.256	82.163	82.2124	172.36	173.243	37.4458	8.22634	0.0831866	0.0582356	8.38006	5.96919	0.0661155	0.0428918	6.08768	50.7835	34.3853	11.7311	11.8335	11.7637	11.8604
13.3636	247.376	247.444	245.88	259.309	259.113	258.738	246.728	258.928	82.135	82.1035	171.86	171.3	39.8919	9.59848	0.0837339	0.0587769	9.75338	7.18998	0.0665874	0.0432813	7.3094	59.2576	41.3371	11.6542	11.6923	11.6566	11.6858
13.4545	246.937	247.026	245.315	258.945	258.793	258.365	246.229	258.56	82.2916	82.165	174.667	172.395	42.338	11.0351	0.0843404	0.0593808	11.1913	8.04006	0.0671291	0.0437305	8.16056	68.2656	46.2629	11.4837	11.6448	11.4641	11.6202
13.5455	246.419	246.506	244.721	258.525	258.427	257.966	245.676	258.139	83.0718	82.7833	189.17	183.706	44.7841	11.3517	0.0850318	0.0600746	11.5095	9.60792	0.0677329	0.0442339	9.72962	70.7819	55.4852	11.1735	11.4325	11.1414	11.3854
13.6364	245.922	246.032	244.13	258.046	257.97	257.508	245.175	257.679	83.3026	83.1399	193.626	190.477	47.2031	10.2109	0.0856877	0.0607384	10.3701	9.07249	0.0684391	0.0448264	9.19561	64.0633	52.685	10.7807	10.9117	10.7563	10.8581
13.7273	245.531	245.56	243.631	257.657	257.584	257.134	244.759	257.334	83.0664	82.9688	189.065	187.206	49.3639	8.05917	0.0862551	0.061317	8.21958	6.91197	0.0690177	0.0453149	7.03625	50.8346	40.3535	10.4297	10.521	10.4345	10.4915
13.8182	245.177	245.247	243.275	257.359	257.278	256.853	244.456	257.062	82.8199	82.7892	184.392	183.816	51.5247	5.97391	0.0866792	0.0617522	6.13525	5.70892	0.0694612	0.0456911	5.83409	37.9571	33.4768	10.3094	10.6277	10.367	10.6349
13.9091	244.912	244.989	243.014	257.113	256.978	256.625	244.213	256.813	82.7592	82.6825	183.255	181.824	53.6855	5.0591	0.0870022	0.0620852	5.22115	5.17048	0.0698473	0.0460201	5.29642	32.3384	30.4164	10.3552	10.5771	10.4637	10.608
14	244.705	244.761	242.764	256.906	256.763	256.365	244.008	256.612	82.5368	82.3845	179.132	176.349	55.5412	3.70313	0.0872836	0.0623764	3.8658	3.60322	0.070186	0.0463096	3.72985	23.9412	21.4079	10.296	10.5646	10.475	10.6497
14.0909	244.565	244.611	242.593	256.79	256.609	256.19	243.865	256.464	82.3381	82.1886	175.509	172.818	52.4415	3.21199	0.0874721	0.0625721	3.37508	3.80919	0.0704072	0.0464992	3.93626	20.8948	22.5865	10.8759	11.3791	11.1457	11.5087
14.1818	244.405	244.43	242.435	256.616	256.398	255.949	243.684	256.233	82.1603	82.0774	172.311	170.837	49.3417	4.04977	0.0876762	0.0627844	4.21331	5.01805	0.0707163	0.0467649	5.14574	26.0848	29.5468	11.232	11.3724	11.4644	11.4508
14.2727	244.201	244.213	242.247	256.388	256.166	255.697	243.48	256.003	81.8295	81.7783	166.482	165.592	46.242	3.99653	0.0879241	0.0630432	4.16063	4.46742	0.0710676	0.0470677	4.59583	25.7384	26.3787	10.8556	10.8596	11.0654	10.9341
14.3636	244.029	244.033	242.067	256.203	255.994	255.483	243.315	255.824	81.8402	81.8078	166.668	166.104	43.1423	3.33426	0.0881402	0.0632693	3.49884	3.91279	0.0713481	0.0473104	4.04177	21.668	23.2264	10.8706	10.7954	11.1268	10.8999
14.4545	243.857	243.886	241.91	256.034	255.808	255.286	243.149	255.642	82.0687	82.0596	170.682	170.521	40.0425	3.87194	0.0883328	0.0634715	4.03694	3.78132	0.0716184	0.0475449	3.91084	25.0617	22.5302	11.3752	10.9093	11.624	11.0308
14.5455	243.65	243.683	241.706	255.875	255.631	255.102	242.928	255.473	81.8363	81.6764	166.6	163.834	37.5213	4.69659	0.0885809	0.0637327	4.86215	3.53863	0.0718726	0.0477659	3.66867	30.1825	21.109	11.2982	10.8698	11.4863	11.0087
14.6364	243.379	243.471	241.505	255.719	255.482	254.92	242.702	255.315	81.7737	81.7005	165.512	164.249	35.3824	4.5467	0.0888559	0.0640232	4.71287	3.29067	0.0721101	0.0479729	3.42119	29.2856	19.7057	11.0843	10.9917	11.2611	11.1536
14.7273	243.169	243.274	241.275	255.565	255.346	254.748	242.487	255.158	81.5158	81.341	161.091	158.144	33.2436	4.74108	0.0891112	0.0642937	4.90782	3.49817	0.0723349	0.0481695	3.62915	30.4887	20.8792	11.1151	11.191	11.2903	11.3553
14.8182	242.941	243.03	241.041	255.402	255.172	254.569	242.249	254.982	81.5539	81.5029	161.738	160.872	31.1048	4.85793	0.0893933	0.0645938	5.02531	3.69141	0.072585	0.0483885	3.8229	31.2723	22.0366	11.0682	11.2876	11.2335	11.438
14.9091	242.707	242.821	240.8	255.224	254.977	254.413	242.023	254.799	81.8102	81.7577	166.146	165.236	28.9659	4.74431	0.0896656	0.0648845	4.9123	4.1462	0.0728409	0.0486132	4.27821	30.6611	24.7237	11.0017	11.2158	11.1709	11.3424
15	242.472	242.584	240.591	255.018	254.785	254.206	241.797	254.597	81.5642	81.3743	161.914	158.703	27.9566	4.70857	0.0899357	0.0651739	4.87717	4.03619	0.073133	0.0488705	4.1688	30.4381	24.0661	11.0534	10.9838	11.2276	11.1027
15.0909	242.256	242.367	240.346	254.848	254.588	254.034	241.57	254.425	81.7508	81.3805	165.117	158.806	27.6755	4.7722	0.0902034	0.0654618	4.9414	3.6623	0.0733924	0.0490996	3.79544	30.9187	21.9334	11.2055	11.0291	11.381	11.1704
15.1818	242.004	242.149	240.112	254.703	254.397	253.847	241.326	254.245	81.3883	81.3263	158.937	157.899	27.3944	5.3311	0.0904808	0.0657612	5.50093	4.03202	0.0736434	0.0493218	4.16568	34.3943	24.0904	11.349	11.2838	11.505	11.4211
15.2727	241.698	241.899	239.863	254.529	254.209	253.609	241.045	254.038	81.3909	81.197	158.982	155.748	27.1133	5.9569	0.0907965	0.0661033	6.12745	4.40572	0.0739303	0.0495766	4.53996	38.3794	26.2668	11.2076	11.1612	11.3329	11.276
15.3636	241.385	241.638	239.576	254.331	254.012	253.386	240.762	253.836	81.4538	81.3494	160.041	158.286	27.3545	5.70212	0.0911329	0.0664695	5.87343	4.10532	0.0742253	0.0498393	4.24018	36.8684	24.5826	10.8979	10.987	11.0202	11.1061
15.4545	241.087	241.405	239.328	254.16	253.828	253.181	240.515	253.652	81.7962	81.7518	165.903	165.135	30.0582	5.00541	0.0914357	0.0668005	5.1774	3.99181	0.0744919	0.0500774	4.12722	32.62	24.0093	10.7854	11.1846	10.9345	11.3184
15.5455	240.827	241.178	239.119	253.945	253.629	253.01	240.285	253.446	81.6725	81.4073	163.767	159.257	32.762	4.93713	0.0917053	0.0670964	5.10974	4.645	0.0747696	0.0503262	4.78098	32.2153	27.7901	10.6728	11.2028	10.8367	11.3146
15.6364	240.586	240.939	238.904	253.724	253.397	252.786	240.072	253.225	81.6017	81.3211	162.554	157.812	35.4657	3.79367	0.0919731	0.0673915	3.9669	4.29863	0.0750895	0.0506137	4.43526	25.0325	25.8009	10.3169	10.8923	10.5268	11.0015
15.7273	240.431	240.791	238.745	253.528	253.194	252.626	239.933	253.047	81.3116	81.1592	157.653	155.123	38.1695	3.07488	0.092151	0.067588	3.24851	3.89416	0.0753526	0.0508508	4.03134	20.4796	23.4533	10.3447	10.7488	10.648	10.8831
15.8182	240.285	240.629	238.603	253.324	253.017	252.46	239.786	252.87	81.6331	81.4207	163.092	159.482	40.0907	2.86997	0.0923234	0.0677791	3.044	3.53915	0.0756102	0.0510837	3.67686	19.2472	21.4457	10.6308	10.6698	10.9837	10.8256
15.9091	240.152	240.493	238.476	253.165	252.836	252.334	239.657	252.723	81.5948	81.4259	162.436	159.571	41.4118	2.75172	0.0924747	0.0679471	2.92609	3.07076	0.0758289	0.0512818	3.20893	18.5123	18.7331	10.6733	10.3096	11.0588	10.4963
16	240.002	240.364	238.357	253.032	252.698	252.203	239.526	252.607	81.5162	81.2283	161.097	156.267	42.7329	2.60714	0.0926271	0.0681167	2.78186	2.02746	0.0760171	0.0514528	2.16601	17.6056	12.6388	10.8307	10.0429	11.2416	10.3188
16.0909	239.851	240.251	238.249	252.926	252.63	252.14	239.399	252.534	81.1153	81.0061	154.401	152.614	44.054	2.84986	0.0927688	0.0682746	3.02491	1.78471	0.0761279	0.0515535	1.9235	19.1107	11.2139	11.0606	10.8077	11.4614	11.224
16.1818	239.671	240.106	238.136	252.824	252.537	252.046	239.247	252.428	80.9702	80.8604	152.029	150.253	45.3752	3.13655	0.0929355	0.068461	3.31198	2.32138	0.0762627	0.0516763	2.46044	20.9252	14.3409	11.1702	11.4928	11.5276	11.8578
16.2727	239.498	239.949	238.003	252.728	252.399	251.923	239.086	252.297	80.8826	80.7469	150.611	148.434	43.8413	3.54456	0.0931108	0.0686573	3.7204	2.98626	0.0764291	0.0518281	3.12567	23.5165	18.2201	11.0989	11.2933	11.4118	11.5625
16.3636	239.302	239.765	237.853	252.56	252.253	251.793	238.907	252.15	80.7932	80.641	149.174	146.752	41.1695	3.60771	0.0933116	0.0688829	3.78401	2.89578	0.0766353	0.0520165	3.03562	23.9322	17.6995	10.8159	10.9699	11.1037	11.213
16.4545	239.119	239.601	237.703	252.43	252.129	251.661	238.751	252.024	80.8	80.7077	149.283	147.81	38.4976	3.05689	0.0934991	0.0690941	3.23362	2.80345	0.0768145	0.0521807	2.94367	20.4723	17.1827	10.7609	11.0927	11.0919	11.3536
16.5455	238.981	239.439	237.575	252.281	251.965	251.555	238.603	251.875	80.791	80.5989	149.138	146.086	35.8258	3.43104	0.0936603	0.0692761	3.60814	3.34785	0.0770084	0.0523587	3.48846	22.8635	20.3675	11.0247	11.1076	11.3535	11.3292
16.6364	238.809	239.243	237.411	252.103	251.804	251.406	238.424	251.717	80.585	80.4475	145.867	143.713	33.1604	3.42677	0.0938601	0.0695023	3.60434	3.01088	0.0772336	0.0525658	3.15197	22.8355	18.4036	11.1022	10.8088	11.4134	11.0306
16.7273	238.646	239.057	237.279	251.969	251.658	251.297	238.258	251.592	80.5699	80.3197	145.63	141.735	30.6166	3.83823	0.09404	0.0697066	4.01621	2.77963	0.0774131	0.0527313	2.92109	25.4693	17.0552	11.3227	11.0732	11.613	11.3369
16.8182	238.454	238.849	237.068	251.831	251.513	251.159	238.04	251.44	80.3006	80.1729	141.44	139.486	28.0728	4.58204	0.094268	0.0699661	4.76055	3.4569	0.077607	0.0529104	3.59877	30.1798	21.0126	11.3801	11.363	11.6107	11.5867
16.9091	238.229	238.615	236.843	251.647	251.329	251.003	237.804	251.26	80.3806	80.1972	142.676	139.855	25.529	5.0462	0.0945222	0.0702566	5.22531	3.73573	0.0778473	0.0531329	3.8781	33.1928	22.6706	11.1686	11.1347	11.3619	11.3196
17	237.988	238.361	236.599	251.487	251.174	250.8	237.558	251.089	80.1747	80.1106	139.514	138.54	22.9852	4.97778	0.0947961	0.0705708	5.15753	3.58654	0.0780848	0.0533535	3.72941	32.7706	21.8121	10.8984	10.9461	11.0828	11.1325
17.0909	237.745	238.132	236.379	251.326	250.995	250.637	237.335	250.923	80.1248	79.9212	138.754	135.693	25.4347	4.53529	0.0950514	0.0708648	4.71564	3.53546	0.078314	0.0535668	3.67881	29.9957	21.5133	10.568	10.8666	10.7704	11.0595
17.1818	237.512	237.945	236.181	251.136	250.845	250.483	237.146	250.764	80.0979	79.8075	138.348	134.006	27.9246	3.55581	0.0952789	0.0711277	3.73668	3.2069	0.0785392	0.0537769	3.35073	23.7932	19.5999	10.302	10.8074	10.564	11.0213
17.2727	237.333	237.793	236.052	250.979	250.703	250.345	237.004	250.619	80.3262	80.1694	141.834	139.433	30.4144	2.99911	0.0954475	0.0713232	3.18038	3.1752	0.0787373	0.0539622	3.31943	20.2988	19.4745	10.3305	10.7968	10.6754	11.026
17.3636	237.191	237.633	235.927	250.825	250.569	250.18	236.868	250.472	80.4468	80.2582	143.703	140.789	32.9042	2.60552	0.0956038	0.0715048	2.78716	2.8893	0.078943	0.0541551	3.03397	17.8182	17.8245	10.5874	10.6131	11.0044	10.8588
17.4545	237.058	237.511	235.82	250.672	250.448	250.077	236.747	250.355	80.1774	80.0304	139.555	137.328	34.3361	2.73468	0.0957358	0.0716585	2.91663	2.42429	0.0791138	0.0543155	2.56932	18.6284	15.0848	10.9442	10.5458	11.3854	10.8463
17.5455	236.916	237.353	235.695	250.538	250.325	249.999	236.599	250.245	80.1307	80.0011	138.844	136.888	32.9507	3.05698	0.0958908	0.0718393	3.2393	2.36478	0.0792648	0.0544576	2.51013	20.7027	14.7443	11.0991	10.7512	11.4944	11.0894
17.6364	236.777	237.167	235.569	250.443	250.187	249.894	236.444	250.133	79.8567	79.7497	134.734	133.154	31.5654	3.3174	0.0960546	0.072031	3.50011	2.32586	0.0794175	0.0546016	2.47153	22.3525	14.5057	11.0476	10.7885	11.4061	11.1386
17.7273	236.611	237.003	235.404	250.342	250.067	249.79	236.277	250.027	79.931	79.776	135.838	133.541	30.18	3.37793	0.0962338	0.0722411	3.56106	2.20486	0.0795635	0.0547394	2.35084	22.7767	13.8081	11.1517	11.004	11.4939	11.3809
17.8182	236.444	236.831	235.243	250.224	249.948	249.706	236.099	249.913	79.9194	79.8592	135.666	134.77	28.7946	4.06687	0.0964142	0.0724533	4.25042	2.65937	0.0797079	0.054876	2.80565	27.2149	16.4987	11.1494	11.3246	11.4402	11.6621
17.9091	236.24	236.62	235.034	250.097	249.81	249.557	235.891	249.766	79.8946	79.7263	135.297	132.809	27.4092	3.97176	0.0966394	0.072719	4.15585	3.13043	0.0798935	0.0550519	3.27711	26.6407	19.2727	10.8423	11.1851	11.1104	11.454
18	236.059	236.46	234.842	249.945	249.68	249.391	235.72	249.617	80.0237	79.7268	137.227	132.817	26.3387	3.62596	0.0968307	0.0729454	3.8105	3.04806	0.0800939	0.0552422	3.19516	24.4739	18.8072	10.605	10.9627	10.9021	11.2193
18.0909	235.891	236.294	234.655	249.8	249.527	249.265	235.555	249.476	79.754	79.7363	133.217	132.956	25.4621	3.16619	0.097017	0.0731665	3.35117	3.07253	0.0802832	0.0554223	3.22004	21.5094	18.9704	10.6974	10.9767	11.0427	11.2361
18.1818	235.721	236.159	234.523	249.656	249.367	249.124	235.407	249.326	79.9346	79.8118	135.893	134.069	24.5855	3.36467	0.0971733	0.0733525	3.55002	3.1619	0.0804817	0.0556117	3.30983	22.8338	19.5255	10.8684	10.9125	11.2249	11.1627
18.2727	235.549	235.973	234.366	249.517	249.22	248.967	235.234	249.181	79.6662	79.6105	131.93	131.12	23.7089	3.32961	0.097357	0.0735716	3.5154	2.99249	0.0806787	0.0558	3.14083	22.5972	18.5223	10.7185	10.6182	11.0631	10.8737
18.3636	235.385	235.816	234.236	249.369	249.057	248.875	235.094	249.059	79.8647	79.6295	134.852	131.395	22.8322	2.76477	0.0975172	0.0737633	2.95094	2.25534	0.0808573	0.0559712	2.40407	19.0102	14.1892	10.9759	10.8929	11.3874	11.23
18.4545	235.264	235.645	234.113	249.268	248.925	248.796	234.938	248.94	79.7174	79.622	132.679	131.287	22.0412	3.88369	0.0976639	0.0739393	4.07022	3.27117	0.0809956	0.0561039	3.4202	26.2221	20.1999	11.4963	11.4023	11.8342	11.6925
18.5455	235.016	235.429	233.928	249.086	248.75	248.608	234.706	248.752	79.8554	79.759	134.715	133.29	21.417	4.58949	0.0978934	0.0742153	4.77657	3.44808	0.0812362	0.0563353	3.59762	30.8463	21.2886	11.1793	11.0637	11.4273	11.2908
18.6364	234.839	235.184	233.707	248.935	248.605	248.466	234.499	248.613	79.7477	79.7189	133.124	132.701	20.7928	4.20264	0.0981199	0.0744887	4.39026	3.13414	0.0814297	0.0565219	3.28409	28.3698	19.4447	10.8733	11.0016	11.1272	11.2547
18.7273	234.632	234.977	233.523	248.781	248.423	248.331	234.299	248.446	79.769	79.4384	133.437	128.637	20.1687	4.24404	0.0983296	0.0747427	4.43216	3.65897	0.0816367	0.056722	3.80936	28.6815	22.5396	10.965	11.2086	11.2274	11.4347
18.8182	234.411	234.762	233.328	248.615	248.207	248.171	234.086	248.263	79.6806	79.5066	132.141	129.617	19.8076	4.38709	0.0985502	0.0750109	4.57574	3.75597	0.0818739	0.0569519	3.90687	29.6346	23.1509	10.8498	10.963	11.1015	11.1665
18.9091	234.193	234.563	233.122	248.462	247.987	248.028	233.888	248.097	79.5694	79.6696	130.522	131.98	19.944	3.8071	0.0987673	0.0752757	3.99628	3.40444	0.0820997	0.0571713	3.55582	25.8963	21.1118	10.6737	10.7929	10.9564	11.0135
19	234.032	234.372	232.953	248.285	247.811	247.912	233.718	247.943	79.6438	79.3901	131.603	127.947	20.0804	3.70321	0.0989482	0.075497	3.89283	3.32525	0.0823045	0.0573708	3.47708	25.266	20.629	10.7818	10.7602	11.0956	10.9962
19.0909	233.805	234.166	232.833	248.115	247.606	247.817	233.534	247.793	79.59	79.2653	130.822	126.176	20.2168	3.6295	0.09914	0.0757324	3.81958	2.92109	0.0825089	0.0575705	3.07335	24.8115	18.2365	10.8495	10.7574	11.1698	11.0236
19.1818	233.624	233.963	232.704	247.995	247.407	247.742	233.365	247.663	79.8531	79.7137	134.68	132.625	20.2945	3.54028	0.0993171	0.0759504	3.73079	2.90371	0.0826799	0.0577377	3.05634	24.3029	18.198	11.0223	11.1613	11.3591	11.4594
19.2727	233.436	233.738	232.582	247.835	247.212	247.65	233.175	247.499	79.6725	79.6281	132.023	131.375	20.2945	4.18753	0.099501	0.0761775	4.37849	3.7619	0.0828738	0.0579279	3.91495	28.5238	23.3212	11.0336	11.0816	11.3268	11.3145
19.3636	233.21	233.474	232.442	247.63	246.987	247.528	232.97	247.326	79.6574	79.547	131.802	130.199	20.2945	3.82501	0.0997173	0.0764455	4.01649	2.97548	0.0831121	0.0581622	3.12903	26.1981	18.6497	10.6538	10.664	10.9435	10.9124
19.4545	233.036	233.251	232.336	247.509	246.814	247.464	232.814	247.211	79.6385	79.4284	131.526	128.493	20.2945	3.26222	0.099889	0.0766588	3.45411	2.94035	0.0832666	0.0583145	3.09424	22.55	18.442	10.5789	10.9997	10.9306	11.3003
19.5455	232.886	233.063	232.199	247.35	246.612	247.35	232.654	247.041	79.5996	79.5177	130.96	129.776	20.2945	3.33318	0.100051	0.0768611	3.52548	3.49188	0.083471	0.0585164	3.64622	23.0341	21.7654	10.7615	11.0258	11.1318	11.276
19.6364	232.703	232.894	232.062	247.157	246.419	247.252	232.495	246.888	79.5892	79.5284	130.81	129.931	20.2945	3.14711	0.100217	0.0770683	3.33981	3.01029	0.0836788	0.0587222	3.16507	21.8423	18.9119	10.7131	10.5384	11.099	10.8011
19.7273	232.549	232.724	231.944	247.015	246.263	247.159	232.349	246.767	79.7494	79.5807	133.15	130.687	19.9578	3.06942	0.100368	0.0772567	3.26249	2.46153	0.0838464	0.0588886	2.61667	21.3795	15.6512	10.7808	10.6417	11.1886	10.9798
19.8182	232.395	232.574	231.792	246.903	246.125	247.059	232.197	246.647	79.4672	79.5077	129.05	129.632	19.1201	3.07934	0.100522	0.0774504	3.27279	2.75471	0.0839956	0.0590369	2.91018	21.4287	17.4117	11.0681	11.0837	11.4823	11.4295
19.9091	232.246	232.401	231.652	246.752	245.954	246.959	232.03	246.501	79.7014	79.4197	132.445	128.369	18.2824	3.81378	0.100678	0.077647	4.00761	3.02087	0.0841758	0.0592164	3.17674	26.309	19.0132	11.1263	11.0557	11.4755	11.3617
20	232.068	232.158	231.478	246.614	245.799	246.824	231.833	246.36	79.6653	79.4901	131.917	129.379	17.4448	3.62037	0.100878	0.0778994	3.81469	2.93915	0.0843577	0.0593981	3.09541	25.069	18.5499	11.0436	11.0843	11.3743	11.3906
20.0909	231.919	231.957	231.327	246.469	245.64	246.7	231.658	246.209	79.7053	79.391	132.502	127.959	16.6071	4.20146	0.101046	0.0781124	4.3962	3.43453	0.0845393	0.0595798	3.59118	28.9314	21.5276	11.0697	11.2177	11.3747	11.49
20.1818	231.726	231.719	231.09	246.307	245.451	246.531	231.435	246.031	79.808	79.5356	134.013	130.034	15.8213	4.0763	0.101269	0.0783964	4.27159	3.5992	0.0847605	0.0598016	3.75633	28.1717	22.5612	10.931	11.1188	11.216	11.36
20.2727	231.548	231.503	230.937	246.125	245.274	246.385	231.255	245.861	79.6271	79.7625	131.361	133.341	15.5661	4.04972	0.101452	0.0786291	4.24546	3.71162	0.0849735	0.060016	3.86922	27.9993	23.2947	10.925	11.0617	11.2261	11.2937
20.3636	231.34	231.289	230.733	245.935	245.1	246.204	231.043	245.677	79.5865	79.5473	130.772	130.204	15.311	4.15888	0.10166	0.078895	4.35514	3.83469	0.0852032	0.0602476	3.99279	28.755	24.0342	11.0686	10.9743	11.3586	11.1934
20.4545	231.117	231.097	230.547	245.73	244.907	246.063	230.836	245.5	79.5934	79.4346	130.87	128.582	15.0558	4.56334	0.101859	0.0791505	4.76009	3.65506	0.0854297	0.0604767	3.81365	31.4731	22.9647	10.9458	10.7258	11.2133	10.951
20.5455	230.897	230.859	230.319	245.572	244.734	245.893	230.617	245.344	79.6627	79.5091	131.879	129.652	14.8007	3.92964	0.102085	0.0794419	4.12695	3.03901	0.0856397	0.0606897	3.19806	27.339	19.2846	11.0147	10.781	11.3049	11.0549
20.6364	230.702	230.673	230.157	245.422	244.587	245.772	230.424	245.2	79.7498	79.4504	133.155	128.809	14.7771	4.81979	0.102263	0.0796726	5.01754	3.38147	0.0858144	0.0608672	3.54091	33.3007	21.363	11.4581	11.2596	11.7251	11.5404
20.7273	230.418	230.383	229.915	245.247	244.382	245.616	230.129	245.009	79.9752	79.6418	136.5	131.574	15.6519	5.90705	0.10253	0.0800195	6.10547	4.02569	0.0860378	0.0610949	4.18561	40.6615	25.311	11.3476	11.308	11.5375	11.531
20.8182	230.115	230.065	229.677	245.088	244.094	245.477	229.844	244.811	79.8319	79.6155	134.366	131.193	16.5267	5.80628	0.10281	0.0803846	6.0054	4.15949	0.0862815	0.061344	4.31995	40.0328	26.1505	11.091	11.1558	11.2687	11.3574
20.9091	229.829	229.713	229.468	244.92	243.829	245.31	229.559	244.608	79.9171	79.3707	135.632	127.67	17.4016	6.00163	0.103084	0.0807444	6.20145	4.37595	0.0865298	0.0615986	4.53696	41.442	27.4573	11.0539	11.0959	11.2251	11.2844
21	229.503	229.345	229.273	244.688	243.555	245.181	229.263	244.396	79.9816	79.5948	136.596	130.891	18.2764	5.86975	0.103371	0.0811227	6.07028	4.36014	0.0867924	0.0618687	4.52173	40.6632	27.4375	10.9123	10.977	11.0825	11.1571
21.0909	229.216	228.973	229.1	244.497	243.255	245.062	228.995	244.195	80.0358	79.8252	137.41	134.267	18.9938	5.42784	0.103638	0.0814755	5.62905	4.19407	0.0870436	0.0621279	4.35621	37.7892	26.5024	10.7293	10.8082	10.9167	10.9953
21.1818	228.949	228.612	228.96	244.296	242.967	244.965	228.751	244.008	80.088	79.818	138.197	134.16	19.3784	4.77381	0.103883	0.0818021	4.97565	3.7104	0.0872841	0.0623769	3.87308	33.4694	23.589	10.6105	10.6956	10.8302	10.9086
21.2727	228.726	228.266	228.869	244.076	242.755	244.895	228.541	243.847	80.2322	80.1822	140.391	139.628	19.7629	4.19445	0.104094	0.0820832	4.39681	3.38262	0.0874897	0.0625903	3.54575	29.6463	21.6647	10.658	10.8925	10.926	11.1413
21.3636	228.546	227.942	228.769	243.875	242.513	244.845	228.344	243.678	79.917	79.8142	135.631	134.105	20.1475	4.03505	0.104285	0.0823393	4.2379	3.70148	0.0876908	0.0627997	3.86505	28.5521	23.587	10.9408	11.156	11.2422	11.4036
21.4545	228.344	227.621	228.688	243.687	242.225	244.767	228.134	243.487	79.9701	79.6792	136.424	132.121	20.5321	4.50305	0.104476	0.0825962	4.70639	4.0275	0.0879166	0.0630353	4.19158	31.7647	25.5884	11.0346	10.9926	11.3133	11.2148
21.5455	228.103	227.271	228.597	243.456	241.985	244.668	227.909	243.304	80.0434	79.7696	137.525	133.447	20.9166	4.281	0.10469	0.0828861	4.48489	3.55634	0.0881481	0.0632777	3.72094	30.3308	22.7532	10.9768	10.8033	11.2539	11.0413
21.6364	227.922	226.926	228.517	243.264	241.76	244.603	227.705	243.145	79.9344	79.8752	135.89	135.008	20.8118	4.47583	0.104881	0.083144	4.6802	3.55859	0.0883432	0.0634825	3.72362	31.672	22.8065	11.2548	10.9543	11.5359	11.215
21.7273	227.689	226.56	228.401	243.06	241.534	244.499	227.451	242.965	80.1772	79.7236	139.55	132.771	20.5574	5.34299	0.105103	0.0834474	5.54793	3.62324	0.0885588	0.0637094	3.78874	37.6708	23.2095	11.5794	11.1721	11.8083	11.4311
21.8182	227.382	226.132	228.29	242.849	241.335	244.386	227.141	242.781	80.0532	79.8228	137.672	134.231	20.3031	6.87455	0.105367	0.0838071	7.08018	4.24379	0.0887693	0.0639316	4.40977	48.1357	27.0608	11.4328	11.1536	11.5895	11.3755
21.9091	227.05	225.58	228.103	242.591	241.084	244.254	226.783	242.568	79.8381	79.6331	134.459	131.448	20.0487	6.76255	0.105698	0.0842625	6.96903	4.0348	0.0890273	0.0642047	4.20135	47.4263	25.7854	11.1633	10.9455	11.2968	11.1557
22	226.748	225.05	227.986	242.384	240.834	244.171	226.465	242.392	79.9823	79.778	136.606	133.571	19.7943	6.99238	0.105989	0.0846656	7.19961	3.94316	0.0892425	0.0644333	4.1102	49.15	25.2758	11.11	10.9365	11.2409	11.1655
22.0909	226.403	224.454	227.85	242.143	240.611	244.047	226.105	242.195	80.0235	79.7906	137.224	133.755	19.6022	6.91131	0.106318	0.0851232	7.1194	3.96363	0.0894775	0.0646836	4.1312	48.7359	25.4378	11.0597	11.0637	11.188	11.2913
22.1818	226.067	223.943	227.717	241.938	240.362	243.939	225.78	242.003	80.0209	79.8091	137.186	134.029	19.7208	6.88804	0.106616	0.0855396	7.0969	4.26535	0.0897009	0.0649222	4.43342	48.6892	27.3341	10.859	10.9613	10.9892	11.1729
22.2727	225.772	223.361	227.581	241.7	240.079	243.835	225.462	241.802	80.2324	80.1205	140.394	138.689	19.8394	5.65315	0.106922	0.0859705	5.86282	3.70051	0.0899491	0.0651883	3.86914	40.3692	23.9306	10.8464	10.9669	11.01	11.1998
22.3636	225.519	222.907	227.52	241.524	239.842	243.749	225.2	241.63	80.1593	79.9165	139.279	135.623	19.9579	6.25769	0.107152	0.0862967	6.46796	4.20529	0.0901462	0.0654002	4.37436	44.5941	27.05	11.0002	11.3518	11.1799	11.585
22.4545	225.201	222.403	227.339	241.274	239.544	243.613	224.871	241.387	80.0518	79.8953	137.65	135.306	20.0765	5.72225	0.107452	0.0867229	5.93331	4.97927	0.0904154	0.0656904	5.14895	40.9706	31.8837	10.8077	11.4221	10.9883	11.6002
22.5455	224.951	222.031	227.22	241.024	239.198	243.485	224.637	241.135	79.9934	79.8219	136.773	134.219	20.1951	5.18641	0.107672	0.0870379	5.39805	5.5255	0.0907003	0.0659988	5.69582	37.3197	35.309	10.6239	11.1324	10.8428	11.2783
22.6364	224.691	221.634	227.09	240.721	238.842	243.335	224.384	240.872	80.11	79.9053	138.53	135.456	20.2945	4.54358	0.107905	0.0873722	4.75584	5.07956	0.0910163	0.0663424	5.2506	32.9639	32.6192	10.6374	10.7568	10.897	10.9025
22.7273	224.428	221.387	226.99	240.468	238.539	243.224	224.188	240.665	80.1709	79.7701	139.455	133.454	20.2945	4.31664	0.108084	0.0876315	4.52937	4.28914	0.0912764	0.0666262	4.46078	31.4503	27.7249	10.5032	10.4696	10.8028	10.6533
22.8182	224.18	221.151	226.829	240.224	238.281	243.138	223.988	240.483	80.1785	80.0835	139.571	138.13	20.2945	3.37039	0.108274	0.0879056	3.58363	3.49382	0.0915045	0.0668759	3.66598	24.9193	22.8553	10.4911	10.4268	10.8517	10.6717
22.9091	223.991	220.961	226.773	240.031	238.084	243.065	223.845	240.336	80.3598	80.2875	142.353	141.239	20.2945	3.42082	0.108401	0.0880908	3.6344	3.14056	0.0916837	0.0670727	3.31312	25.3294	20.7008	11.0307	10.4643	11.4513	10.7707
23	223.741	220.746	226.657	239.854	237.904	242.974	223.637	240.195	79.8768	79.7925	135.032	133.784	20.2945	4.16942	0.10857	0.0883372	4.38345	2.61174	0.0918565	0.0672629	2.78469	30.4915	17.3606	11.498	10.7246	11.8469	11.1
23.0909	223.481	220.486	226.524	239.706	237.753	242.914	223.399	240.071	80.6716	80.4097	147.237	143.126	20.2945	5.28622	0.10876	0.088615	5.50076	3.01349	0.0919946	0.0674152	3.18676	38.5404	19.9595	11.5853	11.3223	11.8428	11.7028
23.1818	223.204	220.09	226.331	239.524	237.54	242.812	223.09	239.889	79.886	79.6633	135.169	131.888	20.2945	6.33227	0.10901	0.0889827	6.54748	3.86353	0.0921859	0.0676267	4.03724	45.7215	25.1972	11.5562	11.4104	11.7434	11.6983
23.2727	222.872	219.601	226.168	239.327	237.319	242.652	222.743	239.691	80.1469	79.9451	139.09	136.05	20.1336	7.35129	0.109293	0.089401	7.56726	4.11751	0.0924078	0.0678728	4.29173	53.0679	26.866	11.5425	11.3702	11.6829	11.6121
23.3636	222.467	219.053	225.958	239.114	237.034	242.534	222.324	239.467	80.2487	80.0027	140.643	136.913	19.9614	9.01603	0.109626	0.0898953	9.2329	5.22205	0.0926426	0.068134	5.39681	64.9861	33.8434	11.0495	10.9704	11.1351	11.1484
23.4545	222.029	218.367	225.751	238.841	236.67	242.402	221.88	239.206	80.6771	80.5463	147.324	145.259	19.7892	8.9306	0.110003	0.0904608	9.1485	5.33329	0.0929357	0.0684612	5.50872	64.7898	34.7203	10.1913	10.0574	10.3055	10.2652
23.5455	221.817	217.987	225.648	238.725	236.491	242.325	221.728	239.133	80.3637	80.1995	142.413	139.891	19.617	4.67019	0.110199	0.0907567	4.88862	2.57687	0.0930768	0.0686192	2.75262	34.5816	17.3193	10.2135	9.90848	10.458	10.2862
23.6364	221.567	217.634	225.554	238.605	236.32	242.248	221.496	239.012	80.3272	80.222	141.85	140.235	20.3169	4.66765	0.110395	0.0910526	4.88661	2.53769	0.0932156	0.0687749	2.71377	34.6153	17.0904	10.9352	10.7483	11.2137	11.1847

## Sheet: Case 2
Time(s)	TC1(K)	TC2(K)	TC3(K)	TC4(K)	TC5(K)	TC6(K)	Tiup(K)	Tidn(K)	Tsatup(K)	Tsatdn(K)	P1(kPa)	P2(kPa)	Mass Flux(kg/m^2s)	qBurgup(kW/m^2)	qradup(kW/m^2)	qcondup(kW/m^2)	qiup(kW/m^2)	qBurgdn(kW/m^2)	qraddn(kW/m^2)	qconddn(kW/m^2)	qidn(kW/m^2)	hup(kW/m^2K)	hdn(kW/m^2K)	up.uncer.h(%)	dn.uncer.h(%)	up.uncer.qi(%)	dn.uncer.qi(%)
0	298.407	298.578	298.466	299.032	299.144	299.167	298.277	298.923	88.8051	88.9103	324.94	327.959	51.8735	12.6273	-0.0137582	-0.00699208	12.6048	11.6822	-0.0153994	-0.00779581	11.657	60.1739	55.5059	11.1204	11.1248	11.0617	11.064
0.0909091	297.793	298.005	297.902	298.495	298.619	298.609	297.711	298.399	92.2241	92.3252	434.028	437.614	64.3293	11.5214	-0.0122497	-0.00624789	11.5013	10.6751	-0.0139923	-0.00710711	10.6522	55.9708	51.691	11.8679	11.7937	11.8097	11.7334
0.181818	297.242	297.471	297.391	297.989	298.132	298.121	297.059	297.811	92.1474	92.2221	431.323	433.958	76.7852	19.6422	-0.010883	-0.00556905	19.6244	17.1686	-0.0127149	-0.00647794	17.1478	95.7698	83.4082	12.0889	12.1288	12.0258	12.0666
0.272727	296.069	296.368	296.344	297.024	297.186	297.124	295.877	296.752	91.6121	91.6422	412.782	413.809	89.241	23.0052	-0.00806786	-0.00415681	22.9919	21.7934	-0.0102274	-0.00524186	21.7766	112.56	106.17	11.3779	11.49	11.3107	11.4238
0.363636	295.066	295.436	295.413	296.083	296.245	296.145	294.99	295.847	90.8258	90.8804	386.614	388.391	85.7832	18.9454	-0.00566949	-0.00293838	18.9361	18.6965	-0.00780932	-0.00402615	18.6836	92.7491	91.1547	10.9411	10.9522	10.8816	10.8918
0.454545	294.208	294.59	294.578	295.29	295.424	295.336	294.159	295.074	90.3616	90.4385	371.745	374.181	81.4348	18.1868	-0.0035702	-0.00186005	18.1809	16.729	-0.00578348	-0.00299661	16.7195	89.2109	81.7036	11.1659	11.015	11.11	10.9596
0.545455	293.32	293.725	293.783	294.532	294.66	294.559	293.304	294.313	90.3093	90.4329	370.097	374.001	77.0863	18.4581	-0.00148374	-0.000777088	18.4556	16.3618	-0.00387881	-0.00201928	16.3554	90.9165	80.2204	11.3009	11.1699	11.2463	11.1171
0.636364	292.42	292.893	292.941	293.799	293.908	293.788	292.437	293.565	90.3124	90.3817	370.196	372.379	72.7378	19.0463	0.0006021	0.00031702	19.0473	16.1424	-0.00202706	-0.00106019	16.1391	94.2356	79.4311	11.3628	11.2328	11.3089	11.1822
0.727273	291.518	291.999	292.047	293.053	293.161	293.045	291.522	292.816	90.1525	90.2627	365.187	368.633	69.0641	20.15	0.00275757	0.00146001	20.1546	16.3984	-0.000210343	-0.000110521	16.398	100.088	80.9567	11.3664	11.2592	11.3121	11.2101
0.818182	290.58	291.062	291.087	292.283	292.41	292.28	290.566	292.053	90.1098	90.2428	363.859	368.008	67.539	20.6633	0.00500447	0.00266519	20.6717	16.3675	0.00163213	0.000861632	16.3702	103.123	81.1171	11.3121	11.2502	11.2582	11.2028
0.909091	289.608	290.138	290.12	291.521	291.675	291.523	289.608	291.301	90.0719	90.2179	362.681	367.229	66.0138	20.9024	0.00724542	0.00388151	20.9145	16.453	0.00342961	0.00181899	16.4587	104.815	81.8501	11.2763	11.262	11.2234	11.2162
1	288.667	289.222	289.073	290.735	290.926	290.762	288.635	290.529	90.145	90.1694	364.952	365.715	64.4886	21.1458	0.00949329	0.00511637	21.1617	16.7619	0.00524479	0.00279494	16.7707	106.614	83.7026	11.2071	11.2253	11.1553	11.1807
1.09091	287.702	288.3	288.055	289.943	290.2	289.969	287.681	289.767	89.9409	89.9939	358.637	360.269	62.9634	20.1299	0.0117131	0.00635079	20.1496	16.2185	0.00705415	0.00377713	16.2303	101.899	81.2438	11.14	11.1518	11.0917	11.11
1.18182	286.787	287.451	287.103	289.188	289.497	289.229	286.787	289.044	89.8115	89.898	354.674	357.319	61.4382	19.5322	0.0137649	0.00750533	19.5553	15.6152	0.00875914	0.00471141	15.6299	99.2777	78.4843	11.1968	11.1932	11.152	11.1545
1.27273	285.902	286.574	286.144	288.454	288.791	288.507	285.874	288.318	89.6239	89.6323	348.986	349.24	59.9131	19.8926	0.0157954	0.00866106	19.9192	16.0004	0.0104204	0.00563006	16.0178	101.499	80.619	11.2251	11.2419	11.1815	11.2045
1.36364	285.006	285.668	285.193	287.701	288.07	287.747	284.962	287.573	89.4265	89.5385	343.074	346.42	58.753	19.4141	0.0178275	0.00983128	19.4441	15.8966	0.0121226	0.00658015	15.9169	99.4403	80.3746	11.1691	11.1639	11.1281	11.1283
1.45455	284.137	284.806	284.286	286.982	287.371	287.009	284.094	286.869	89.4723	89.5815	344.438	347.71	57.618	18.7743	0.0197526	0.0109526	18.8077	15.002	0.0137487	0.00749614	15.0251	96.6372	76.1585	11.2123	11.1623	11.1744	11.1304
1.54545	283.302	283.927	283.395	286.311	286.682	286.314	283.217	286.181	89.2066	89.3385	336.573	340.462	56.4829	19.3582	0.0216313	0.0120593	19.3948	15.282	0.0152847	0.00836912	15.3077	99.9679	77.7663	11.2831	11.2749	11.2458	11.2445
1.63636	282.415	283.016	282.472	285.626	285.961	285.558	282.302	285.449	89.1204	89.0438	334.052	331.821	55.3478	19.7028	0.0235728	0.0132161	19.7428	15.8953	0.0168876	0.0092883	15.9238	102.198	81.0762	11.2224	11.2284	11.1856	11.1983
1.72727	281.533	282.118	281.551	284.918	285.255	284.785	281.412	284.73	88.9153	88.9233	328.105	328.336	54.2348	18.9918	0.0254771	0.0143641	19.0351	15.1758	0.0184933	0.0102176	15.207	98.8853	77.6634	11.1708	11.1134	11.1371	11.0864
1.81818	280.685	281.264	280.656	284.254	284.571	284.09	280.55	284.061	88.8149	88.9043	325.222	327.787	53.397	18.8688	0.0272861	0.0154672	18.9153	14.5197	0.0199799	0.0110859	14.5535	98.6532	74.5733	11.215	11.1556	11.1836	11.1325
1.90909	279.833	280.387	279.753	283.606	283.902	283.395	279.668	283.385	88.7102	88.7828	322.235	324.303	52.5593	19.0801	0.0291006	0.0165863	19.1298	14.8335	0.0214314	0.011941	14.8698	100.178	76.4111	11.2035	11.177	11.1733	11.1553
2	278.977	279.528	278.838	282.915	283.237	282.695	278.799	282.709	88.4695	88.6453	315.446	320.395	51.7215	18.561	0.0308917	0.0177037	18.6138	14.1931	0.0229019	0.0128148	14.2319	97.798	73.3366	11.1405	11.0775	11.1132	11.0591
2.09091	278.153	278.694	277.967	282.274	282.62	282.056	277.966	282.092	88.4277	88.5178	314.277	316.799	50.8838	17.9128	0.0325956	0.0187788	17.9687	13.2692	0.0242471	0.0136211	13.3104	94.802	68.7611	11.1431	11.1045	11.1196	11.0912
2.18182	277.344	277.872	277.133	281.685	281.99	281.448	277.149	281.482	88.2725	88.303	309.968	310.813	55.1035	17.6525	0.0342378	0.0198264	17.7113	13.3656	0.0255325	0.0143977	13.409	93.7715	69.4122	11.2135	11.2433	11.1926	11.2321
2.27273	276.554	277.05	276.29	281.059	281.378	280.807	276.326	280.849	87.9846	87.9748	302.09	301.824	66.9413	17.9301	0.0358559	0.0208699	17.9917	13.7376	0.0268437	0.0151963	13.7833	95.5271	71.4624	11.3275	11.3529	11.3072	11.3417
2.36364	275.753	276.192	275.414	280.429	280.73	280.147	275.459	280.186	87.9054	88.0299	299.95	303.32	78.7791	19.2947	0.0375084	0.0219474	19.3593	14.7977	0.0281846	0.0160198	14.8457	103.22	77.2585	11.3746	11.4621	11.3512	11.4484
2.45455	274.872	275.25	274.486	279.769	280.001	279.399	274.525	279.445	87.9109	88.0587	300.097	304.104	90.6169	20.1581	0.0392805	0.0231165	20.2259	16.5245	0.0296506	0.0169281	16.5752	108.384	86.606	11.2546	11.4478	11.2291	11.4291
2.54545	273.976	274.326	273.527	279.022	279.207	278.58	273.61	278.642	88.8243	88.8377	325.49	325.874	101.5	19.3813	0.0410486	0.0242974	19.4523	17.3647	0.0312528	0.0179306	17.4182	105.27	91.7692	11.1289	11.3189	11.1062	11.2974
2.63636	273.114	273.433	272.649	278.244	278.379	277.779	272.742	277.84	90.6652	90.7202	381.422	383.195	103.597	18.8543	0.0427035	0.0254163	18.9283	17.3235	0.0328711	0.0189538	17.3798	103.958	92.8808	11.1949	11.2723	11.0568	11.2508
2.72727	272.267	272.58	271.755	277.493	277.548	276.952	271.893	277.023	90.1992	90.3119	366.643	370.179	105.694	17.8252	0.0443147	0.0265185	17.9022	18.1619	0.0344734	0.0199776	18.2211	98.5298	97.5897	11.0876	11.1986	10.8958	11.1767
2.81818	271.481	271.813	270.953	276.709	276.679	276.071	271.156	276.192	89.5604	89.6276	347.075	349.096	107.791	14.8932	0.0457619	0.0275196	14.9728	17.1179	0.036141	0.0210549	17.1801	82.4514	92.0868	10.9505	10.9534	10.7717	10.936
2.90909	270.848	271.182	270.287	275.997	275.908	275.326	270.544	275.494	89.1541	89.1497	335.035	334.906	109.887	13.2587	0.0469358	0.0283396	13.3405	14.4721	0.0375909	0.0220015	14.5369	73.5459	78.0106	11.2313	10.9094	11.0689	10.9037
3	270.243	270.575	269.625	275.386	275.245	274.665	269.9	274.855	89.2977	89.3127	339.255	339.698	111.984	14.4373	0.048067	0.0291366	14.5212	14.3325	0.0388393	0.022824	14.3996	80.4042	77.608	11.5347	11.2021	11.3757	11.2013
3.09091	269.555	269.924	268.865	274.739	274.566	273.931	269.181	274.15	89.396	89.4169	342.168	342.789	114.099	15.4797	0.0493216	0.0300287	15.566	15.3471	0.0401562	0.0236995	15.4165	86.5811	83.4527	11.4907	11.2003	11.3284	11.1975
3.18182	268.84	269.221	268.12	274.057	273.86	273.197	268.459	273.46	88.7282	88.7192	322.747	322.491	116.461	15.4998	0.0506017	0.0309478	15.5884	14.1767	0.0415	0.0246013	14.2486	86.7323	77.1275	11.4366	11.0508	11.2767	11.0531
3.27273	268.113	268.547	267.35	273.439	273.224	272.567	267.724	272.845	88.8523	89.0845	326.292	333.004	118.822	16.2099	0.0518734	0.0318699	16.3009	13.5623	0.042682	0.0254017	13.6363	91.1316	74.2069	11.4642	11.2776	11.3044	11.2248
3.36364	267.342	267.82	266.538	272.811	272.591	271.89	266.941	272.174	89.1699	89.2253	335.497	337.122	121.183	16.8938	0.0532136	0.0328519	16.9873	15.0357	0.0438887	0.0262258	15.1119	95.5575	82.602	11.3283	11.467	11.166	11.2956
3.45455	266.546	267.09	265.738	272.109	271.879	271.165	266.185	271.462	89.0649	89.125	332.433	334.185	123.544	15.5921	0.0545489	0.0338409	15.6882	14.7399	0.0452078	0.027135	14.8185	88.5739	81.2698	11.0877	11.2046	10.9298	11.0328
3.54545	265.873	266.435	265.008	271.472	271.236	270.501	265.535	270.848	88.8165	89.0201	325.267	331.132	122.306	13.5238	0.0557177	0.0347153	13.6221	12.7737	0.0463947	0.0279607	12.8546	77.0838	70.6963	11.0989	11.0884	10.9546	10.926
3.63636	265.253	265.875	264.349	270.912	270.681	269.906	264.923	270.288	89.2464	89.2423	337.744	337.623	120.768	13.6449	0.0567525	0.0354966	13.7452	12.3081	0.0474307	0.0286875	12.3908	78.2416	68.4401	11.2752	11.2995	11.1375	11.1467
3.72727	264.606	265.256	263.668	270.32	270.1	269.333	264.275	269.695	89.1476	89.1643	334.847	335.333	119.23	13.3901	0.0578389	0.0363241	13.4925	12.9024	0.0484804	0.0294296	12.9871	77.0437	71.938	11.2094	11.3317	11.0744	11.1803
3.81818	264.031	264.686	263.013	269.722	269.496	268.74	263.696	269.108	88.6802	88.6738	321.383	321.201	117.693	12.2226	0.0588348	0.0370894	12.3269	12.16	0.0495505	0.0301924	12.2467	70.4331	67.8737	11.2026	11.1823	11.0779	11.0352
3.90909	263.503	264.143	262.395	269.179	268.972	268.185	263.131	268.585	88.3448	88.3175	311.972	311.213	116.067	12.4093	0.059761	0.037807	12.5154	11.1784	0.0505105	0.030882	11.2669	71.6039	62.5008	11.4102	11.2881	11.2923	11.1519
4	262.919	263.589	261.742	268.644	268.453	267.672	262.516	268.048	88.0566	88.103	304.047	305.313	113.098	13.4145	0.0607354	0.0385682	13.5225	12.1553	0.0514304	0.0315477	12.2455	77.5104	68.0515	11.4257	11.4407	11.3056	11.3063
4.09091	262.298	262.97	261.079	268.054	267.845	267.112	261.885	267.457	88.4333	88.4452	314.434	314.768	110.129	13.1351	0.0617619	0.0393771	13.245	12.2562	0.0524548	0.0322946	12.3483	76.3614	68.9804	11.3997	11.3428	11.2798	11.2063
4.18182	261.711	262.356	260.455	267.5	267.32	266.529	261.263	266.911	88.015	87.9607	302.916	301.445	107.16	14.0523	0.0627373	0.0401526	14.1641	11.8822	0.0534159	0.033001	11.9762	81.7562	66.9247	11.4769	11.3486	11.3573	11.2179
4.27273	261.038	261.674	259.751	266.94	266.767	265.962	260.56	266.34	87.9229	87.9732	300.423	301.782	104.191	14.8958	0.0638275	0.0410274	15.0097	12.5491	0.0543794	0.0337147	12.6448	86.944	70.8923	11.3574	11.4073	11.2329	11.2769
4.36364	260.364	260.979	259.062	266.359	266.166	265.364	259.888	265.743	87.9268	88.0812	300.526	304.717	100.112	13.9858	0.064907	0.0419021	14.1019	12.6322	0.0553936	0.034472	12.7299	82.0064	71.6527	11.2009	11.3047	11.0802	11.1736
4.45455	259.717	260.341	258.439	265.812	265.588	264.756	259.26	265.173	87.9014	87.7517	299.842	295.828	95.7619	13.5916	0.0658985	0.0427132	13.7096	12.1441	0.0563718	0.0352084	12.2436	80.0054	69.0085	11.1978	11.2174	11.0834	11.0913
4.54545	259.087	259.716	257.788	265.279	265.041	264.164	258.632	264.623	88.2727	88.2351	309.974	308.936	91.4121	13.0782	0.0668797	0.0435234	13.1982	11.7413	0.0573082	0.0359189	11.8426	77.4725	67.1397	11.1324	11.1674	11.0221	11.0454
4.63636	258.477	259.146	257.191	264.768	264.482	263.624	258.062	264.101	87.2544	87.3197	282.773	284.462	87.0623	11.7906	0.0677865	0.0442787	11.9124	10.8457	0.0582031	0.0366033	10.9488	69.7415	61.9341	11.151	11.1601	11.0546	11.0485
4.72727	257.904	258.644	256.642	264.29	263.989	263.12	257.52	263.614	86.9549	86.9783	275.119	275.71	82.7125	11.9793	0.0686075	0.0449684	12.1027	10.6606	0.0590172	0.0372303	10.7652	70.9567	60.9457	11.3665	11.2661	11.2775	11.1627
4.81818	257.297	258.109	256.038	263.785	263.487	262.614	256.922	263.106	87.3325	87.366	284.792	285.663	79.5103	12.7941	0.0694841	0.0457106	12.9194	10.8038	0.059846	0.0378732	10.91	76.18	62.0804	11.4025	11.2975	11.3091	11.1951
4.90909	256.707	257.517	255.405	263.258	262.997	262.128	256.315	262.608	87.3036	87.3596	284.044	285.496	79.9827	12.8736	0.070387	0.0464818	13.0007	10.6222	0.0606635	0.0385118	10.73	76.9216	61.2273	11.2843	11.2565	11.1898	11.1568
5	256.121	256.924	254.788	262.753	262.528	261.625	255.724	262.12	87.2903	87.2059	283.7	281.521	80.455	12.4138	0.0712728	0.0472452	12.5426	10.4037	0.0614609	0.0391391	10.513	74.4663	60.1039	11.2635	11.2942	11.1732	11.1993
5.09091	255.56	256.364	254.173	262.275	262.054	261.12	255.143	261.629	87.1165	87.1249	279.229	279.445	80.9273	12.6245	0.0721216	0.047983	12.755	10.7216	0.0622428	0.0397586	10.8325	75.9108	62.0757	11.3206	11.3152	11.2333	11.2217
5.18182	254.981	255.784	253.523	261.765	261.583	260.581	254.536	261.124	86.7454	86.7184	269.856	269.183	81.3997	12.7501	0.0729985	0.0487519	12.8825	10.5613	0.0630522	0.0404044	10.6738	76.7771	61.2008	11.3209	11.2668	11.2349	11.1759
5.27273	254.413	255.206	252.878	261.298	261.1	260.077	253.938	260.642	86.7582	86.7005	270.176	268.738	81.872	12.8236	0.0738588	0.0495131	12.9577	10.4605	0.0638215	0.0410225	10.5745	77.5074	60.7935	11.3176	11.2578	11.233	11.1706
5.36364	253.817	254.634	252.22	260.852	260.6	259.547	253.326	260.151	86.8719	86.9153	273.026	274.117	82.3443	12.975	0.0747284	0.0502893	13.1109	10.3354	0.0645967	0.0416498	10.4509	78.766	60.3277	11.3381	11.2941	11.2539	11.2098
5.45455	253.202	254.066	251.561	260.411	260.104	259.042	252.706	259.667	86.7241	86.7965	269.325	271.131	82.9656	13.3137	0.0755971	0.0510718	13.4514	10.5937	0.0653488	0.0422626	10.7107	81.0411	61.9581	11.3018	11.2916	11.2174	11.2087
5.54545	252.607	253.462	250.868	259.941	259.599	258.512	252.078	259.166	86.8197	86.9223	271.713	274.294	85.3713	13.1212	0.0764817	0.0518761	13.2607	10.4576	0.066128	0.0429021	10.5761	80.2425	61.4018	11.1597	11.18	11.0765	11.0974
5.63636	252.013	252.866	250.251	259.529	259.069	258.028	251.496	258.705	86.774	86.6983	270.57	268.685	87.777	11.9018	0.0773185	0.052644	12.0431	9.63344	0.0668619	0.0435086	9.75341	73.1114	56.7038	11.0837	11.1411	11.0107	11.068
5.72727	251.476	252.331	249.692	259.137	258.615	257.545	250.96	258.264	86.4165	86.4586	261.745	262.772	90.1827	11.5767	0.0780674	0.0533372	11.7195	9.58394	0.06754	0.0440728	9.70525	71.2244	56.4897	11.159	11.2782	11.096	11.2132
5.81818	250.932	251.781	249.133	258.688	258.166	257.07	250.414	257.8	86.5898	86.4953	265.995	263.673	92.5734	11.1893	0.07882	0.0540397	11.3337	9.92299	0.0682368	0.0446563	10.0457	69.1821	58.6423	11.2304	11.3181	11.1731	11.2523
5.90909	250.434	251.26	248.59	258.239	257.7	256.584	249.891	257.333	86.391	86.4894	261.124	263.527	92.8365	11.4491	0.0795254	0.0547034	11.595	9.90233	0.068943	0.0452517	10.0265	70.9173	58.6879	11.2681	11.2773	11.2135	11.212
6	249.866	250.713	248.046	257.793	257.254	256.088	249.339	256.871	86.4046	86.3169	261.456	259.326	93.0997	11.2733	0.0802683	0.0554081	11.4207	9.89569	0.069638	0.0458416	10.0212	70.094	58.757	11.2743	11.2999	11.2209	11.2376
6.09091	249.345	250.214	247.493	257.353	256.794	255.586	248.81	256.396	86.442	86.3892	262.369	261.08	93.3628	11.595	0.0809676	0.056077	11.7439	10.2634	0.0703359	0.0464381	10.3903	72.3289	61.117	11.2492	11.2489	11.1962	11.1851
6.18182	248.785	249.675	246.914	256.867	256.322	255.095	248.254	255.921	86.4712	86.1407	263.081	255.085	93.626	11.2729	0.0817071	0.0567902	11.4235	9.72509	0.071051	0.0470534	9.85346	70.6098	58.0364	11.1123	11.0906	11.0604	11.0306
6.27273	248.267	249.204	246.368	256.447	255.884	254.641	247.762	255.5	86.7858	86.7613	270.864	270.253	93.8891	10.206	0.0823781	0.0574426	10.3579	8.83898	0.0716947	0.0476111	8.96866	64.3446	53.1511	11.0607	11.1542	11.021	11.1064
6.36364	247.794	248.765	245.853	256.053	255.462	254.215	247.29	255.078	86.4164	86.4969	261.742	263.711	92.036	10.0699	0.0829966	0.0580486	10.2232	9.38472	0.0722999	0.0481388	9.51563	63.548	56.4453	11.1808	11.2966	11.1514	11.2515
6.45455	247.336	248.296	245.334	255.606	254.993	253.768	246.808	254.624	86.1597	86.2779	255.539	258.383	88.7423	9.99321	0.0836195	0.0586634	10.1479	9.26669	0.0729604	0.0487184	9.39895	63.168	55.8313	11.2339	11.2394	11.2088	11.1941
6.54545	246.884	247.827	244.839	255.181	254.566	253.35	246.336	254.204	86.0497	86.0239	252.916	252.303	85.4486	10.0676	0.0842247	0.0592652	10.2236	9.12267	0.0735716	0.0492582	9.25618	63.7832	55.0373	11.3048	11.2985	11.2821	11.2589
6.63636	246.441	247.324	244.324	254.759	254.134	252.884	245.839	253.753	86.1935	86.1899	256.351	256.263	82.1549	10.5901	0.0848446	0.0598862	10.7474	9.75539	0.0742029	0.0498193	9.8902	67.3203	59.0238	11.3573	11.3739	11.3302	11.3303
6.72727	245.964	246.788	243.798	254.326	253.65	252.396	245.319	253.279	86.2131	86.1648	256.821	255.663	79.248	10.9438	0.0854924	0.0605403	11.1025	10.0416	0.07487	0.0504163	10.1778	69.7805	60.9034	11.3308	11.2471	11.2988	11.199
6.81818	245.459	246.243	243.275	253.861	253.18	251.926	244.791	252.819	86.3081	86.3245	259.114	259.509	77.7371	11.17	0.0861491	0.0612086	11.3302	9.49347	0.0755325	0.0510134	9.63102	71.4915	57.8459	11.3027	11.1545	11.2679	11.1108
6.90909	244.922	245.725	242.722	253.448	252.766	251.44	244.25	252.384	86.002	86.1317	251.784	254.869	76.2262	11.4287	0.0868152	0.0618921	11.5903	9.42706	0.076147	0.0515709	9.56588	73.2418	57.5383	11.2094	11.1452	11.1726	11.1075
7	244.402	245.189	242.153	252.997	252.344	250.975	243.719	251.945	86.1839	86.258	256.121	257.902	74.7152	10.6964	0.0874827	0.062583	10.8595	8.8962	0.0767701	0.05214	9.03632	68.9336	54.5383	11.1348	11.1215	11.1042	11.0906
7.09091	243.93	244.721	241.607	252.608	251.934	250.556	243.228	251.545	86.0569	86.0117	253.086	252.012	73.2043	10.5588	0.0880878	0.0632145	10.7232	8.68048	0.0773329	0.0526573	8.82178	68.2262	53.2931	11.2402	11.2012	11.2184	11.1793
7.18182	243.422	244.223	241.064	252.187	251.548	250.112	242.703	251.123	86.1169	86.1611	254.517	255.572	71.6934	11.0662	0.0887133	0.0638724	11.2321	8.93038	0.0779081	0.0531893	9.07288	71.7313	54.9999	11.2423	11.2485	11.2167	11.2261
7.27273	242.925	243.684	240.517	251.795	251.142	249.645	242.183	250.703	86.1152	85.9811	254.474	251.289	71.7593	10.5272	0.0893482	0.0645457	10.6945	8.80987	0.0784859	0.0537272	8.95358	68.5247	54.3559	11.1331	11.194	11.1112	11.1741
7.36364	242.454	243.208	239.996	251.393	250.719	249.231	241.702	250.294	85.8664	85.8155	248.585	247.393	71.9716	10.1107	0.0899314	0.0651693	10.2793	8.59174	0.0790475	0.0542532	8.73663	65.9623	53.1171	11.2665	11.2829	11.256	11.2692
7.45455	241.98	242.7	239.497	251.021	250.29	248.8	241.191	249.871	86.0901	85.9675	253.876	250.967	72.184	11.1361	0.0905156	0.0657988	11.306	9.35999	0.0796028	0.0547766	9.50605	72.8941	57.9979	11.3964	11.344	11.3781	11.3241
7.54545	241.404	242.146	238.967	250.571	249.85	248.319	240.631	249.412	85.8974	85.8284	249.315	247.696	72.3964	11.413	0.0911646	0.0665041	11.5844	9.3362	0.0802174	0.0553597	9.48357	74.8669	57.9739	11.3386	11.2531	11.3131	11.23
7.63636	240.865	241.61	238.416	250.169	249.422	247.855	240.083	248.981	85.9192	85.985	249.828	251.38	75.9701	11.7984	0.0917951	0.0671952	11.9712	9.384	0.0807929	0.0559094	9.53258	77.6524	58.4835	11.2867	11.196	11.2583	11.1745
7.72727	240.269	241.064	237.827	249.725	248.986	247.384	239.503	248.533	86.0301	86.0096	252.449	251.964	80.8253	11.8482	0.0924602	0.067931	12.0226	9.17532	0.0813903	0.0564839	9.32518	78.3367	57.3776	11.1485	11.1094	11.1179	11.0899
7.81818	239.705	240.502	237.293	249.311	248.582	246.939	238.967	248.123	86.3941	86.2407	261.2	257.484	85.6804	10.8387	0.0930921	0.0686364	11.0145	8.55722	0.0819444	0.0570204	8.70827	72.1916	53.7937	10.9983	11.028	10.9765	11.0181
7.90909	239.181	240.014	236.799	248.919	248.211	246.509	238.48	247.734	86.096	86.0797	254.017	253.629	90.5356	10.0559	0.0936605	0.0692764	10.233	8.07859	0.0824653	0.0575278	8.23075	67.1526	50.9159	11.0165	11.0729	11.0107	11.0761
8	238.689	239.557	236.318	248.563	247.828	246.114	238.011	247.359	85.9659	86.0409	250.929	252.706	93.0011	9.64664	0.0941959	0.069884	9.82499	7.94094	0.0829568	0.0580094	8.09417	64.6189	50.1752	11.0722	11.1436	11.0783	11.1551
8.09091	238.245	239.075	235.87	248.175	247.438	245.757	237.559	246.982	85.8931	85.9374	249.213	250.257	93.4635	9.27733	0.0947069	0.0704683	9.45687	7.88066	0.0834458	0.0584915	8.03494	62.3531	49.8928	11.1313	11.1928	11.147	11.2077
8.18182	237.802	238.63	235.426	247.814	247.064	245.372	237.116	246.608	85.9386	85.8857	250.285	249.04	93.9259	9.24597	0.0951984	0.0710346	9.42665	7.90157	0.0839261	0.0589677	8.05689	62.3548	50.1293	11.2984	11.3078	11.3194	11.3258
8.27273	237.342	238.178	234.971	247.445	246.674	244.982	236.643	246.211	85.8202	85.7528	247.503	245.93	94.3883	10.2599	0.0956989	0.0716155	10.4418	8.72878	0.0844159	0.0594562	8.88516	69.2319	55.3738	11.3222	11.3014	11.3318	11.3092
8.36364	236.816	237.688	234.459	247.031	246.234	244.558	236.134	245.787	86.1149	86.0602	254.469	253.166	94.8507	10.1074	0.0962538	0.0722646	10.2906	8.49047	0.0849567	0.059999	8.64803	68.5954	54.1427	11.0849	11.0686	11.0885	11.0719
8.45455	236.342	237.235	233.991	246.661	245.856	244.156	235.689	245.419	85.8902	85.8409	249.145	247.987	92.7637	9.04984	0.0967565	0.0728574	9.2342	7.62881	0.0854408	0.0604879	7.78743	61.6442	48.8	10.9642	10.9941	10.9847	11.0146
8.54545	235.884	236.843	233.562	246.334	245.499	243.768	235.269	245.064	85.7088	85.6407	244.907	243.332	90.467	8.71245	0.097214	0.073401	8.8979	7.56205	0.0858894	0.0609436	7.72166	59.4936	48.4349	11.1013	11.1233	11.1368	11.1554
8.63636	235.448	236.434	233.137	245.981	245.109	243.421	234.844	244.701	85.6384	85.627	243.278	243.016	88.1702	8.80903	0.0976653	0.0739409	8.99556	7.51487	0.0863428	0.0614068	7.67547	60.2897	48.251	11.2013	11.1433	11.24	11.1779
8.72727	235.013	236.018	232.701	245.629	244.737	243.083	234.412	244.351	85.5621	85.5733	241.521	241.779	85.8735	8.9501	0.0981193	0.0744881	9.13772	7.29296	0.0867826	0.0618586	7.45453	61.3887	46.9496	11.2316	11.2716	11.2693	11.3135
8.81818	234.586	235.59	232.245	245.279	244.384	242.726	233.972	243.982	85.6847	85.5742	244.35	241.799	83.5768	9.15206	0.0985781	0.0750448	9.34078	8.24563	0.0872186	0.062309	8.40816	62.9913	53.0793	11.2504	11.3639	11.2852	11.3938
8.90909	234.144	235.139	231.795	244.869	243.956	242.328	233.519	243.565	85.5997	85.5449	242.385	241.126	81.2801	9.40352	0.0990452	0.075616	9.59336	8.351	0.087724	0.0628342	8.51465	64.8554	53.8833	11.2422	11.221	11.2727	11.2409
9	233.697	234.687	231.316	244.493	243.56	241.942	233.057	243.184	85.6708	85.6343	244.027	243.183	79.0037	9.51933	0.0995205	0.0762017	9.71034	8.17234	0.0881947	0.0633265	8.33704	65.8836	52.917	11.1896	11.1784	11.2173	11.2025
9.09091	233.215	234.26	230.843	244.128	243.165	241.513	232.598	242.784	85.6851	85.4512	244.359	238.983	76.7858	9.41809	0.0999936	0.0767891	9.61024	8.37147	0.0886744	0.0638313	8.53724	65.4147	54.2624	11.0865	11.1968	11.1159	11.2207
9.18182	232.76	233.81	230.396	243.719	242.805	241.084	232.159	242.385	85.4423	85.3841	238.78	237.458	74.5679	8.76138	0.100453	0.0773635	8.95466	8.29021	0.0891556	0.0643409	8.45705	61.0339	53.8663	11.0533	11.0725	11.0948	11.0972
9.27273	232.338	233.396	229.984	243.329	242.433	240.679	231.745	242.009	85.2173	85.2004	233.697	233.319	72.35	8.71146	0.100873	0.0778936	8.90577	7.5096	0.089621	0.0648368	7.67749	60.7787	48.9608	11.1738	11.1132	11.2242	11.1531
9.36364	231.901	232.964	229.554	242.991	242.096	240.297	231.305	241.647	85.2721	85.3004	234.927	235.566	70.1321	9.08445	0.101308	0.0784456	9.27983	8.20787	0.0900401	0.065286	8.3767	63.5463	53.5778	11.1596	11.2146	11.2043	11.2525
9.45455	231.444	232.544	229.11	242.585	241.703	239.863	230.873	241.24	85.3345	85.2622	236.335	234.705	68.2131	8.52289	0.101747	0.079007	8.71936	7.80968	0.0905259	0.0658099	7.97961	59.9109	51.1588	11.0948	11.1117	11.1468	11.1494
9.54545	231.072	232.119	228.693	242.223	241.363	239.51	230.468	240.893	85.2122	85.237	233.582	234.139	68.4664	8.64443	0.102147	0.079523	8.8419	7.69754	0.0909391	0.0662583	7.86841	60.8711	50.5501	11.2023	11.1512	11.2598	11.1985
9.63636	230.637	231.692	228.252	241.877	240.952	239.116	230.026	240.503	85.1239	85.0445	231.61	229.848	68.7197	8.99996	0.102574	0.0800773	9.19849	7.94157	0.0913872	0.0667474	8.11346	63.4808	52.1905	11.1904	11.1766	11.2405	11.2202
9.72727	230.217	231.266	227.79	241.517	240.581	238.723	229.596	240.134	85.1499	85.0652	232.189	230.305	68.9729	8.62748	0.103	0.080633	8.82708	7.65385	0.0918221	0.067225	7.82673	61.1098	50.4727	11.1806	11.1385	11.236	11.188
9.81818	229.819	230.858	227.338	241.164	240.205	238.353	229.169	239.765	85.0077	84.9204	229.033	227.113	69.2262	9.1274	0.103406	0.0811678	9.32802	7.82302	0.092245	0.0676921	7.99686	64.7054	51.6445	11.3127	11.2203	11.3659	11.2712
9.90909	229.371	230.403	226.848	240.794	239.817	237.964	228.691	239.377	85.1141	84.9486	231.392	227.732	69.4795	9.79131	0.103852	0.0817597	9.99306	8.09467	0.0926835	0.0681796	8.26952	69.6006	53.5492	11.2308	11.1834	11.269	11.2285
10	228.892	229.929	226.37	240.416	239.44	237.555	228.224	238.994	85.1522	85.1312	232.241	231.773	69.7328	9.22227	0.104306	0.0823676	9.42517	7.79995	0.093126	0.0686744	7.97582	65.8774	51.8373	11.1221	11.1445	11.1641	11.1932
10.0909	228.466	229.499	225.904	240.068	239.068	237.164	227.782	238.621	84.8949	84.7638	226.552	223.695	70.0559	9.38924	0.104722	0.0829294	9.59321	7.99863	0.0935454	0.0691463	8.17547	67.1385	53.1367	11.1986	11.189	11.2452	11.24
10.1818	227.987	229.05	225.413	239.7	238.664	236.757	227.303	238.226	85.0599	85.0047	230.189	228.967	71.0694	9.6273	0.105166	0.0835327	9.83241	8.05869	0.0939878	0.0696472	8.23655	69.1241	53.7559	11.1378	11.1234	11.1791	11.1711
10.2727	227.523	228.599	224.938	239.351	238.275	236.355	226.85	237.853	85.0834	85.0439	230.711	229.835	72.0828	9.01541	0.105597	0.0841233	9.22162	7.66184	0.0944133	0.070132	7.8407	65.0478	51.3105	11.0207	11.0642	11.0708	11.1204
10.3636	227.091	228.149	224.526	238.99	237.905	235.993	226.426	237.49	84.9265	85.0409	227.245	229.767	73.0962	8.68358	0.105995	0.0846731	8.89083	7.61307	0.0948186	0.0705967	7.79287	62.833	51.118	11.0657	11.0895	11.1272	11.1516
10.4545	226.668	227.746	224.072	238.639	237.534	235.612	225.999	237.125	84.8587	84.8119	225.762	224.74	74.1096	8.67384	0.106385	0.0852172	8.8821	7.42968	0.0952249	0.0710652	7.61043	62.931	49.9657	11.0664	11.0467	11.1322	11.1139
10.5455	226.263	227.326	223.629	238.29	237.171	235.272	225.585	236.78	85.1344	85.1757	231.844	232.765	75.123	8.20619	0.106769	0.0857558	8.41546	7.10156	0.0956105	0.0715125	7.28322	59.9177	48.0409	11.0048	11.0118	11.0804	11.0882
10.6364	225.882	226.929	223.228	237.984	236.816	234.918	225.199	236.448	84.8431	84.8815	225.42	226.26	75.6043	7.86011	0.107124	0.086257	8.0703	6.78229	0.0959802	0.0719438	6.96482	57.499	45.9523	11.0813	11.1311	11.1711	11.2214
10.7273	225.495	226.533	222.844	237.66	236.477	234.597	224.806	236.112	84.8176	84.7681	224.866	223.788	74.814	8.07828	0.107473	0.086753	8.2894	7.29136	0.0963367	0.0723621	7.47473	59.215	49.3892	11.2264	11.268	11.3164	11.3535
10.8182	225.091	226.152	222.411	237.321	236.093	234.222	224.39	235.738	84.8817	84.8579	226.265	225.744	74.0237	8.586	0.107834	0.0872711	8.79807	7.60511	0.0967323	0.0728288	7.78941	63.0649	51.6264	11.2082	11.1931	11.2871	11.2661
10.9091	224.641	225.737	221.992	236.955	235.734	233.857	223.964	235.378	84.7549	84.7085	223.502	222.498	73.2334	8.4401	0.108212	0.0878164	8.65317	7.44335	0.0971223	0.0732917	7.62858	62.1597	50.6312	11.0777	11.0736	11.155	11.1489
11	224.237	225.337	221.577	236.612	235.367	233.497	223.564	235.026	84.8854	84.7898	226.344	224.259	72.4431	8.09978	0.108568	0.0883347	8.3138	7.18933	0.0975032	0.0737465	7.37547	59.9501	49.0925	11.0321	11.0846	11.1182	11.1675
11.0909	223.837	224.936	221.184	236.238	235.034	233.169	223.169	234.679	84.9331	84.8264	227.391	225.056	71.6126	7.94469	0.108914	0.0888414	8.15964	7.31196	0.0978694	0.0741864	7.49898	59.0268	50.0423	11.0485	11.087	11.1417	11.1708
11.1818	223.448	224.554	220.788	235.89	234.673	232.81	222.783	234.327	84.6032	84.5983	220.231	220.125	70.4694	7.76244	0.109251	0.0893379	7.9783	7.02581	0.0982452	0.0746405	7.21373	57.7385	48.1786	11.0242	10.9869	11.1257	11.0758
11.2727	223.062	224.171	220.418	235.57	234.341	232.477	222.41	234.009	84.6754	84.6385	221.783	220.988	69.3262	7.38353	0.109576	0.0898219	7.60027	6.479	0.0985899	0.0750592	6.66775	55.1804	44.6389	11.122	11.0845	11.236	11.1931
11.3636	222.719	223.772	220.064	235.297	233.978	232.166	222.035	233.683	84.7915	84.8701	224.296	226.01	68.1829	7.98783	0.109888	0.0902878	8.20541	7.12513	0.0989192	0.0754616	7.31467	59.7871	49.1534	11.2851	11.2755	11.3906	11.3766
11.4545	222.295	223.351	219.666	234.957	233.621	231.776	221.61	233.314	84.6641	84.6338	221.54	220.887	67.0397	8.47669	0.110238	0.0908158	8.69522	7.43754	0.099295	0.0759232	7.62799	63.4937	51.3048	11.2325	11.1531	11.3203	11.24
11.5455	221.889	222.933	219.237	234.638	233.256	231.402	221.194	232.968	84.7215	84.6072	222.778	220.317	66.1472	8.40093	0.110589	0.0913487	8.62043	7.02223	0.099659	0.0763732	7.21357	63.1662	48.6217	11.1607	11.0686	11.2471	11.1639
11.6364	221.475	222.505	218.826	234.297	232.932	231.053	220.772	232.629	84.7048	84.6843	222.417	221.975	66.9178	8.62398	0.110937	0.0918811	8.84443	7.13437	0.100006	0.076804	7.32656	65.0004	49.5223	11.1614	11.2282	11.2442	11.3277
11.7273	221.056	222.061	218.393	233.949	232.594	230.669	220.339	232.259	84.7508	84.6532	223.412	221.304	67.6885	8.6543	0.111295	0.0924321	8.87575	7.86082	0.100369	0.0772591	8.05389	65.4612	54.5636	11.0166	11.1555	11.0955	11.2384
11.8182	220.648	221.647	217.956	233.53	232.22	230.306	219.935	231.884	84.6902	84.6177	222.103	220.542	68.4592	7.7439	0.111639	0.0929673	7.9663	7.15488	0.100759	0.0777498	7.34892	58.9029	49.9021	10.8799	10.8736	10.9784	10.9616
11.9091	220.264	221.299	217.584	233.195	231.891	230.003	219.577	231.579	84.9319	84.6657	227.364	221.574	69.2298	7.30923	0.111938	0.093436	7.53246	6.29644	0.101084	0.0781611	6.49127	55.9431	44.1843	11.029	10.9768	11.1512	11.0977
12	219.878	220.924	217.235	232.894	231.562	229.702	219.199	231.257	84.7275	84.6064	222.909	220.299	68.8155	7.74175	0.112238	0.0939075	7.96582	7.03063	0.101395	0.0785567	7.22623	59.2379	49.2753	11.1042	11.1265	11.2213	11.2408
12.0909	219.494	220.536	216.841	232.543	231.191	229.365	218.816	230.911	84.5776	84.3939	219.682	215.776	67.9891	7.34686	0.11255	0.0944031	7.57181	6.50423	0.101746	0.0790064	6.7007	56.4056	45.7334	10.9873	10.9007	11.1093	11.0175
12.1818	219.164	220.157	216.494	232.273	230.851	229.098	218.471	230.632	84.6538	84.5789	221.319	219.71	67.1626	7.03652	0.112831	0.0948524	7.26226	5.86103	0.102036	0.0793793	6.05822	54.27	41.4796	11.0833	10.9928	11.2217	11.1405
12.2727	218.795	219.815	216.13	232.013	230.547	228.782	218.103	230.329	84.7023	84.6598	222.362	221.446	66.3362	7.56237	0.113115	0.0953089	7.78892	6.41852	0.102325	0.0797532	6.61643	58.3872	45.4209	11.2043	11.2823	11.3329	11.4243
12.3636	218.429	219.412	215.74	231.71	230.198	228.456	217.712	229.991	84.5906	84.4302	219.961	216.542	65.5098	7.74194	0.113419	0.0958016	7.96935	7.0212	0.102645	0.0801691	7.21991	59.8652	49.6006	11.0668	11.1609	11.1845	11.2796
12.4545	218.082	219.015	215.344	231.383	229.842	228.111	217.342	229.656	84.6049	84.6293	220.266	220.791	64.7175	7.21697	0.113715	0.0962856	7.44523	6.51027	0.102979	0.080606	6.70982	56.09	46.266	10.9398	10.995	11.0686	11.1182
12.5455	217.732	218.665	214.993	231.109	229.52	227.791	216.999	229.354	84.4622	84.4855	217.222	217.717	63.9507	6.86716	0.113987	0.0967329	7.09621	6.44114	0.103275	0.0809952	6.64143	53.5416	45.8446	11.1017	11.1222	11.2497	11.2593
12.6364	217.38	218.343	214.618	230.791	229.186	227.465	216.637	229.019	84.6244	84.5328	220.685	218.723	63.1839	7.59775	0.114257	0.0971783	7.82757	6.89132	0.103589	0.0814109	7.0924	59.2943	49.087	11.2655	11.2115	11.3999	11.3361
12.7273	217.025	217.928	214.198	230.446	228.834	227.14	216.232	228.675	84.7148	84.5267	222.634	218.594	62.4171	7.93817	0.11456	0.0976841	8.16887	7.0321	0.103916	0.0818454	7.23401	62.1127	50.1844	11.1366	11.1162	11.2523	11.2316
12.8182	216.643	217.532	213.804	230.141	228.481	226.769	215.85	228.336	84.6178	84.4074	220.543	216.062	62.0144	7.47363	0.114857	0.0981822	7.7052	6.8146	0.104242	0.0822823	7.01734	58.7144	48.7556	11.119	11.1209	11.2436	11.2427
12.9091	216.271	217.159	213.427	229.812	228.141	226.441	215.465	227.996	84.544	84.5059	218.963	218.152	63.5097	8.10631	0.115139	0.0986591	8.3387	7.27391	0.104557	0.0827064	7.47746	63.6925	52.1113	11.2855	11.1125	11.4019	11.2266
13	215.857	216.738	212.98	229.445	227.774	226.083	215.025	227.638	84.6695	84.5956	221.655	220.067	65.0049	8.70679	0.115459	0.0992038	8.94012	6.83523	0.1049	0.0831702	7.03965	68.5827	49.2136	11.1731	10.9912	11.268	11.1074
13.0909	215.445	216.288	212.546	229.147	227.432	225.77	214.602	227.326	84.5987	84.372	220.134	215.313	66.5002	8.16867	0.115779	0.0997547	8.40295	6.64641	0.105197	0.0835755	6.8516	64.6364	47.9288	10.9883	11.0282	11.089	11.1602
13.1818	215.028	215.876	212.181	228.86	227.082	225.405	214.211	226.988	84.7399	84.517	223.178	218.387	67.7692	7.87454	0.116072	0.100262	8.10968	6.78996	0.105508	0.0840017	6.99595	62.6372	49.1044	10.9969	11.0089	11.1093	11.1391
13.2727	214.663	215.464	211.768	228.532	226.727	225.108	213.816	226.671	84.6138	84.5656	220.458	219.424	67.2623	7.72513	0.116362	0.100768	7.96114	6.26683	0.10581	0.0844177	6.4736	61.6176	45.555	10.98	10.8433	11.0999	10.9867
13.3636	214.281	215.093	211.377	228.261	226.401	224.818	213.445	226.387	84.682	84.4619	221.926	217.215	66.7554	7.20032	0.116638	0.101254	7.43716	5.63119	0.106082	0.0847947	5.83867	57.7588	41.139	10.9955	11.0263	11.1337	11.2021
13.4545	213.932	214.723	211.023	227.999	226.081	224.565	213.084	226.094	84.4388	84.3493	216.725	214.835	66.2486	7.4363	0.116896	0.10171	7.67391	6.53004	0.106337	0.0851494	6.73818	59.6519	47.5373	11.0719	11.2137	11.2129	11.3738
13.5455	213.535	214.345	210.649	227.65	225.751	224.223	212.702	225.753	84.4451	84.3038	216.859	213.878	65.7417	7.25281	0.117169	0.102199	7.49125	6.41308	0.106647	0.0855831	6.62203	58.408	46.8155	11.0301	11.0308	11.1711	11.1776
13.6364	213.197	213.991	210.276	227.34	225.451	223.945	212.351	225.465	84.4644	84.3394	217.269	214.627	65.0182	7.10306	0.117421	0.102652	7.34227	6.04698	0.106915	0.085961	6.25662	57.4123	44.3336	11.0759	11.0897	11.2276	11.255
13.7273	212.818	213.639	209.909	227.025	225.147	223.639	211.979	225.143	84.5109	84.3967	218.258	215.834	63.4063	7.44463	0.117679	0.103118	7.68463	6.81859	0.107192	0.0863538	7.02896	60.2868	49.9405	11.1117	11.1886	11.2553	11.3337
13.8182	212.457	213.25	209.524	226.674	224.813	223.291	211.6	224.799	84.394	84.2339	215.777	212.416	61.7943	7.39329	0.117943	0.1036	7.6341	6.67324	0.107501	0.0867932	6.88443	60.0135	48.9767	10.8893	10.8815	11.0288	11.0184
13.9091	212.107	212.883	209.158	226.375	224.497	222.977	211.26	224.509	84.2442	84.2093	212.631	211.903	60.1824	6.22544	0.118194	0.104061	6.46702	5.62064	0.107776	0.0871878	5.83256	50.9149	41.572	10.7915	10.717	10.9674	10.8906
14	211.839	212.57	208.845	226.128	224.227	222.7	210.964	224.25	84.3947	84.2723	215.793	213.218	58.5705	6.32218	0.118399	0.10444	6.5644	5.40738	0.108011	0.0875252	5.61992	51.8642	40.1485	11.1024	11.0059	11.3007	11.2117
14.0909	211.527	212.222	208.481	225.871	223.926	222.43	210.61	223.964	84.2817	84.2492	213.416	212.735	56.9585	6.92267	0.118633	0.104875	7.16561	5.9448	0.108254	0.0878769	6.15799	56.7223	44.0753	11.1988	11.1012	11.3733	11.291
14.1818	211.202	211.856	208.117	225.589	223.627	222.118	210.256	223.671	84.2393	84.0677	212.528	208.968	58.7884	6.99618	0.118873	0.105324	7.23987	5.63284	0.108515	0.0882567	5.84672	57.4516	41.881	11.1007	11.0467	11.2663	11.2396
14.2727	210.854	211.495	207.758	225.323	223.342	221.858	209.902	223.397	84.1348	84.0625	210.355	208.859	62.2832	6.87667	0.119113	0.105778	7.12112	5.92762	0.108751	0.0886018	6.14214	56.6213	44.082	11.307	11.2616	11.4763	11.4533
14.3636	210.498	211.127	207.402	225.039	223.022	221.524	209.512	223.066	84.2107	84.0065	211.933	207.708	65.7779	8.56759	0.119354	0.106237	8.8128	6.84655	0.109022	0.0890002	7.06179	70.3326	50.7824	11.3662	11.2542	11.4905	11.4084
14.4545	210.018	210.672	206.939	224.714	222.673	221.164	209.043	222.722	84.08	83.9196	209.222	205.929	69.2726	8.43886	0.119664	0.106831	8.68505	6.7352	0.109319	0.0894395	6.95125	69.5007	50.0801	10.9928	10.9617	11.0955	11.1057
14.5455	209.602	210.298	206.548	224.405	222.364	220.823	208.673	222.415	84.1111	83.8296	209.864	204.1	71.3869	7.32984	0.119924	0.107333	7.57686	6.10577	0.109593	0.089847	6.32255	60.828	45.6222	10.8018	10.8032	10.9366	10.9679
14.6364	209.227	209.947	206.169	224.136	222.053	220.523	208.31	222.13	84.0687	83.7758	208.987	203.012	71.3869	7.05969	0.120165	0.107803	7.30749	5.67375	0.109843	0.0902208	5.89121	58.8169	42.5807	11.0089	10.884	11.1663	11.0754
14.7273	208.856	209.591	205.815	223.895	221.786	220.196	207.942	221.851	83.8393	83.8865	204.296	205.254	71.3869	7.49569	0.120399	0.108262	7.74423	5.74125	0.110079	0.0905755	5.95935	62.4018	43.1948	10.8941	10.9365	11.0439	11.1363
14.8182	208.486	209.23	205.407	223.634	221.515	219.872	207.586	221.57	83.8252	83.6693	204.01	200.87	71.3869	6.07886	0.120643	0.108746	6.32819	5.40774	0.11032	0.0909398	5.6265	51.1324	40.801	10.5443	10.8845	10.7286	11.0982
14.9091	208.218	208.96	205.133	223.405	221.231	219.608	207.337	221.315	83.7375	83.5197	202.24	197.892	71.3869	5.1687	0.120817	0.109091	5.4186	5.27455	0.110537	0.0912696	5.49391	43.8401	39.87	10.7442	10.9492	11.0071	11.1803
15	207.959	208.661	204.863	223.155	220.953	219.338	207.05	221.047	83.7427	83.6671	202.343	200.827	71.3869	5.75312	0.120992	0.109443	6.00359	5.35965	0.11076	0.0916091	5.57962	48.6882	40.6145	11.1376	11.0592	11.3909	11.2886
15.0909	207.65	208.353	204.569	222.899	220.676	219.069	206.738	220.775	83.4928	83.3763	197.359	195.066	69.1027	6.0983	0.121184	0.10983	6.34941	5.66003	0.110982	0.0919497	5.88061	51.5183	42.7997	10.9645	10.9743	11.1917	11.1912
15.1818	207.34	208.053	204.258	222.641	220.364	218.79	206.444	220.5	83.5677	83.3042	198.843	193.659	66.02	5.40755	0.121377	0.110221	5.65929	5.15635	0.111216	0.0923104	5.37757	46.057	39.1965	10.8119	10.8561	11.0618	11.0872
15.2727	207.077	207.783	204.001	222.408	220.104	218.555	206.181	220.259	83.3835	83.3157	195.208	193.882	62.9374	5.44454	0.121542	0.110557	5.69682	5.14069	0.111416	0.0926201	5.36247	46.3918	39.1584	11.0061	10.9638	11.2763	11.212
15.3636	206.783	207.49	203.71	222.145	219.841	218.284	205.88	219.989	83.4311	83.3504	196.143	194.56	59.8548	5.84033	0.121724	0.110931	6.09322	5.28437	0.111634	0.0929591	5.50675	49.7613	40.3015	11.0741	11.0246	11.3214	11.2629
15.4545	206.47	207.2	203.416	221.911	219.583	217.996	205.581	219.73	83.3444	83.2659	194.443	192.913	57.1907	5.83244	0.121909	0.111312	6.08594	5.30721	0.111845	0.0932899	5.53018	49.7882	40.5249	10.9454	10.9557	11.1872	11.1942
15.5455	206.18	206.894	203.122	221.663	219.318	217.714	205.288	219.466	83.2911	83.1275	193.402	190.239	55.2972	5.62614	0.122091	0.11169	5.88025	5.17885	0.112061	0.0936285	5.40243	48.1999	39.6252	10.8989	10.9235	11.1504	11.1681
15.6364	205.891	206.587	202.864	221.409	219.081	217.445	205.005	219.214	83.2459	83.0708	192.525	189.151	53.4038	5.57857	0.122264	0.112053	5.83326	5.14128	0.112265	0.0939514	5.36543	47.9083	39.4103	10.9138	10.9017	11.1721	11.1533
15.7273	205.592	206.297	202.592	221.156	218.811	217.197	204.719	218.959	83.1495	82.9008	190.662	185.917	51.5103	5.49434	0.122438	0.112419	5.74962	4.97782	0.112472	0.0942789	5.20254	47.295	38.2375	10.8998	10.8758	11.1626	11.1354
15.8182	205.328	206.023	202.294	220.909	218.575	216.952	204.444	218.72	83.0989	82.8794	189.689	185.513	49.6168	5.28447	0.122606	0.112774	5.54032	4.82621	0.112666	0.0945885	5.05149	45.6574	37.1869	11.0123	10.9439	11.2925	11.2182
15.9091	205.051	205.746	202.024	220.689	218.326	216.691	204.159	218.473	83.0444	82.7871	188.645	183.777	48.07	5.89505	0.122771	0.113124	6.15146	5.05007	0.11286	0.0948984	5.2759	50.7904	38.8832	11.1496	11.0672	11.4064	11.3368
16	204.72	205.43	201.718	220.434	218.069	216.429	203.836	218.21	83.0139	82.8127	188.063	184.258	47.116	6.10614	0.12296	0.113529	6.36319	5.30314	0.113064	0.0952272	5.52954	52.6659	40.8394	11.0267	11.0561	11.2572	11.3081
16.0909	204.433	205.122	201.393	220.168	217.774	216.19	203.534	217.942	82.8987	82.7139	185.877	182.409	46.162	5.86872	0.123141	0.11392	6.1264	5.35918	0.113274	0.095567	5.58618	50.7846	41.3093	10.9377	10.9528	11.1786	11.1949
16.1818	204.128	204.82	201.094	219.905	217.519	215.912	203.232	217.681	82.8375	82.5631	184.724	179.615	45.208	5.88057	0.123319	0.114305	6.13886	5.11384	0.113482	0.0959054	5.34144	50.9895	39.5317	11.072	10.9356	11.3187	11.1895
16.2727	203.803	204.486	200.828	219.682	217.265	215.632	202.911	217.425	82.7799	82.4834	183.642	178.153	44.254	6.5308	0.123499	0.114698	6.78971	5.35478	0.11368	0.0962276	5.58294	56.519	41.3731	10.9566	10.9084	11.174	11.16
16.3636	203.469	204.128	200.502	219.394	216.979	215.392	202.589	217.16	82.6623	82.485	181.45	178.181	43.3677	5.51131	0.123695	0.115131	5.7709	4.88863	0.113891	0.0965734	5.1174	48.1204	37.998	10.6569	10.7739	10.8992	11.0378
16.4545	203.244	203.836	200.256	219.189	216.738	215.15	202.347	216.938	82.5884	82.4657	180.083	177.83	42.8837	5.05108	0.123842	0.115455	5.31118	4.62133	0.114068	0.0968657	4.85061	44.3491	36.0715	10.8951	10.9253	11.197	11.2237
16.5455	202.957	203.543	200.003	218.969	216.486	214.901	202.055	216.689	82.5876	82.4218	180.067	177.027	42.3997	5.75024	0.124001	0.11581	6.0109	5.07105	0.114253	0.0971719	5.30086	50.3142	39.4799	11.2525	11.1756	11.5241	11.458
16.6364	202.659	203.223	199.694	218.713	216.198	214.656	201.732	216.416	82.5572	82.3891	179.507	176.433	41.9157	6.46116	0.124177	0.116203	6.72245	5.56641	0.114454	0.0975073	5.7968	56.4083	43.2509	11.0977	11.1299	11.3238	11.3769
16.7273	202.339	202.878	199.344	218.423	215.869	214.424	201.401	216.131	82.4324	82.3766	177.222	176.206	41.4317	5.98715	0.124368	0.116634	6.24911	5.62196	0.114671	0.097869	5.85298	52.5274	43.7592	10.867	10.9364	11.0966	11.168
16.8182	202.059	202.574	199.049	218.162	215.592	214.136	201.114	215.862	82.4277	82.2586	177.135	174.072	40.9477	5.78099	0.124532	0.117008	6.04353	5.23708	0.114879	0.0982202	5.46871	50.9202	40.9323	10.9105	10.7922	11.1631	11.041
16.9091	201.753	202.279	198.729	217.886	215.334	213.905	200.803	215.614	82.4424	82.1518	177.403	172.16	40.41	5.93354	0.124704	0.1174	6.1967	4.92492	0.115072	0.0985455	5.15711	52.3545	38.6411	10.9529	10.8731	11.2008	11.1483
17	201.455	201.983	198.411	217.646	215.078	213.66	200.501	215.362	82.3102	82.1849	175.003	172.752	39.7188	5.79768	0.124872	0.117787	6.06144	5.19042	0.115257	0.0988605	5.42316	51.285	40.7214	10.7153	10.8895	10.9682	11.1594
17.0909	201.171	201.68	198.127	217.384	214.822	213.389	200.23	215.107	82.2096	82.0328	173.194	170.047	39.0275	4.7549	0.125032	0.118158	5.01924	4.71453	0.115454	0.0991958	4.94784	42.5285	37.1812	10.6126	10.735	10.9225	11.0227
17.1818	200.925	201.444	197.92	217.166	214.604	213.159	200.001	214.891	82.2795	82.046	174.449	170.28	38.3362	4.8954	0.125157	0.11845	5.16019	4.48704	0.115619	0.0994786	4.72084	43.834	35.5366	10.8586	10.7791	11.1985	11.1009
17.2727	200.625	201.184	197.669	216.936	214.35	212.95	199.728	214.66	82.1236	82.0294	171.658	169.987	37.6449	4.87887	0.125304	0.118795	5.1442	4.43523	0.11579	0.0997727	4.66953	43.7415	35.207	10.9522	10.9659	11.2836	11.2968
17.3636	200.354	200.941	197.45	216.714	214.112	212.745	199.482	214.431	82.1484	81.8503	172.099	166.844	37.104	5.08855	0.125436	0.119107	5.35436	4.87631	0.115953	0.100056	5.1111	45.6337	38.5509	10.9991	10.9661	11.3261	11.2757
17.4545	200.084	200.64	197.187	216.444	213.864	212.502	199.198	214.18	82.1159	81.824	171.519	166.386	36.5833	5.34043	0.125586	0.119461	5.60678	4.60298	0.116139	0.100379	4.83833	47.8877	36.5554	10.9669	10.8004	11.2665	11.1081
17.5455	199.805	200.363	196.924	216.229	213.633	212.295	198.928	213.968	82.0411	81.7338	170.194	164.823	36.0627	5.17017	0.125732	0.119809	5.43706	4.43114	0.116298	0.100656	4.66696	46.5156	35.2932	10.8389	10.75	11.1437	11.0834
17.6364	199.574	200.094	196.625	216.001	213.407	212.068	198.665	213.744	82.0466	81.6942	170.29	164.14	35.542	4.97317	0.125873	0.120149	5.24058	4.1636	0.116463	0.100946	4.39992	44.9377	33.32	10.9306	10.9741	11.2548	11.3296
17.7273	199.335	199.802	196.376	215.785	213.201	211.868	198.397	213.524	81.9915	81.6706	169.317	163.735	35.2191	5.45231	0.12601	0.12048	5.72024	4.97324	0.116614	0.101211	5.21	49.1406	39.5137	10.9602	11.0538	11.2642	11.37
17.8182	199.055	199.476	196.106	215.538	212.915	211.595	198.109	213.258	81.7588	81.5931	165.256	162.407	34.9526	5.12473	0.126164	0.120852	5.39323	4.65849	0.116807	0.101553	4.89584	46.3534	37.1842	10.7858	10.8191	11.0907	11.1221
17.9091	198.817	199.204	195.863	215.347	212.681	211.381	197.865	213.052	81.8161	81.6088	166.248	162.675	34.6861	4.85009	0.126295	0.121172	5.11908	4.4391	0.11696	0.101825	4.67691	44.1113	35.5813	10.8037	10.8273	11.1422	11.1649
18	198.57	198.905	195.633	215.135	212.418	211.149	197.603	212.811	81.8249	81.5447	166.401	161.582	34.4196	5.01129	0.126429	0.121502	5.28078	4.64097	0.117128	0.102125	4.87929	45.6113	37.1709	10.887	10.9637	11.22	11.289
18.0909	198.296	198.6	195.43	214.926	212.169	210.912	197.346	212.578	81.7775	81.5118	165.579	161.023	34.1531	4.82548	0.126563	0.121835	5.09548	4.71023	0.117293	0.102421	4.94905	44.0907	37.7598	10.8921	10.8492	11.2319	11.1686
18.1818	198.065	198.327	195.182	214.719	211.897	210.675	197.09	212.344	81.7385	81.5251	164.903	161.248	33.8866	5.13126	0.126691	0.122154	5.40175	4.45368	0.117462	0.102724	4.69302	46.8286	35.8741	10.8975	10.7116	11.2259	11.0435
18.2727	197.774	198.069	194.909	214.504	211.681	210.46	196.82	212.136	81.5837	81.4513	162.247	159.999	33.6201	4.8166	0.126831	0.122503	5.08762	4.08957	0.117614	0.102999	4.32936	44.1493	33.1283	10.8096	10.7442	11.1471	11.1147
18.3636	197.51	197.84	194.682	214.301	211.468	210.257	196.583	211.928	81.6639	81.3606	163.619	158.473	33.3756	4.76775	0.126953	0.122809	5.03923	4.20138	0.117758	0.103262	4.44162	43.8503	34.0178	10.9816	11.0311	11.3388	11.4093
18.4545	197.237	197.582	194.426	214.066	211.251	210.046	196.308	211.695	81.6288	81.3973	163.018	159.09	33.1604	5.39777	0.127085	0.123144	5.66976	4.84287	0.117913	0.103544	5.08358	49.4403	39.0152	11.1133	11.0681	11.4289	11.3983
18.5455	196.966	197.286	194.121	213.808	211.002	209.794	196.012	211.442	81.5069	81.3502	160.941	158.298	32.9452	5.59775	0.12723	0.123515	5.8703	4.77	0.118089	0.103867	5.01125	51.2666	38.521	10.8744	10.8001	11.1626	11.1127
18.6364	196.688	196.991	193.836	213.546	210.794	209.575	195.739	211.223	81.5152	81.1798	161.081	155.464	32.73	4.93059	0.127372	0.123879	5.20369	4.24707	0.118247	0.104159	4.48881	45.5571	34.5179	10.7323	10.7838	11.0524	11.1363
18.7273	196.486	196.681	193.604	213.317	210.591	209.365	195.49	211.001	81.5203	81.3083	161.168	157.598	32.4611	5.08962	0.127494	0.124195	5.3632	4.72005	0.118395	0.104432	4.96226	47.0582	38.2617	10.7798	10.8507	11.1128	11.1882
18.8182	196.231	196.369	193.348	213.046	210.353	209.135	195.221	210.762	81.4401	81.1171	159.81	154.43	32.0634	4.66583	0.127629	0.124545	4.93993	4.18185	0.118564	0.104746	4.42458	43.4162	34.1284	10.6292	10.5622	10.9782	10.9144
18.9091	196.013	196.116	193.144	212.852	210.158	208.956	195.007	210.585	81.3464	81.13	158.236	154.643	31.6657	4.1963	0.127739	0.124832	4.47084	3.6339	0.118693	0.104988	3.87703	39.335	29.9489	10.629	10.6387	11.0375	11.0669
19	195.78	195.887	192.935	212.659	209.944	208.791	194.782	210.388	81.3006	81.071	157.471	153.674	31.268	4.27513	0.127848	0.125117	4.55009	3.98396	0.118823	0.105231	4.22749	40.0957	32.6909	10.8437	11.0206	11.2623	11.439
19.0909	195.536	195.662	192.724	212.456	209.707	208.599	194.553	210.17	81.1714	80.8827	155.326	150.612	30.8703	4.39115	0.127957	0.125406	4.66654	4.36737	0.118965	0.105499	4.61135	41.1579	35.6675	10.9312	11.0388	11.3408	11.414
19.1818	195.295	195.437	192.485	212.267	209.442	208.375	194.313	209.941	81.006	80.8305	152.612	149.773	30.4726	4.65135	0.12807	0.125706	4.92719	4.49677	0.119118	0.105787	4.74123	43.4855	36.7223	11.0135	10.9867	11.4004	11.3406
19.2727	195.051	195.183	192.229	212.072	209.163	208.16	194.054	209.707	80.8095	80.6388	149.436	146.716	30.0082	5.01197	0.12819	0.126026	5.28829	4.70885	0.119272	0.10608	4.9538	46.698	38.3811	10.9668	10.9486	11.3208	11.2872
19.3636	194.794	194.904	191.964	211.857	208.884	207.926	193.787	209.463	80.6966	80.3456	147.633	142.134	29.4701	4.97328	0.128317	0.126367	5.25011	4.73498	0.119434	0.10639	4.98044	46.424	38.5728	10.7504	10.7822	11.0939	11.1117
19.4545	194.546	194.622	191.734	211.619	208.621	207.724	193.545	209.239	80.5823	80.1692	145.825	139.43	28.932	4.40601	0.128436	0.12669	4.68332	4.22582	0.11959	0.106689	4.47177	41.4592	34.6463	10.6726	10.6892	11.0574	11.0527
19.5455	194.329	194.37	191.527	211.423	208.382	207.536	193.318	209.031	80.3498	79.9977	142.198	136.837	28.3939	4.54134	0.128542	0.126977	4.81908	4.29916	0.119728	0.106953	4.54555	42.6587	35.2278	10.8153	10.7901	11.2154	11.1712
19.6364	194.082	194.092	191.308	211.184	208.108	207.375	193.068	208.806	80.3056	80.137	141.517	138.939	27.9036	4.61013	0.128657	0.127293	4.88834	4.22649	0.119876	0.10724	4.47336	43.3509	34.7663	10.6063	10.6786	10.9897	11.0574
19.7273	193.85	193.838	191.104	210.957	207.881	207.214	192.856	208.61	80.1839	79.9221	139.654	135.706	27.6399	3.64231	0.128764	0.127587	3.92095	3.78883	0.12001	0.107501	4.03612	34.7998	31.3637	10.3134	10.4623	10.7755	10.8809
19.8182	193.696	193.652	190.917	210.768	207.672	207.057	192.687	208.434	80.2074	79.8738	140.012	134.987	27.3762	3.39931	0.128845	0.127811	3.67828	3.28799	0.120132	0.107737	3.53568	32.7018	27.5021	10.7325	10.5854	11.2872	11.0757
19.9091	193.486	193.45	190.75	210.607	207.484	206.912	192.478	208.263	80.2822	79.8181	141.157	134.162	27.1125	4.23925	0.128934	0.128056	4.51859	3.72627	0.120238	0.107947	3.9743	40.2743	30.9416	10.8255	10.5984	11.2965	11.0743
20	193.257	193.209	190.532	210.411	207.28	206.724	192.261	208.081	79.9885	79.7954	136.699	133.826	26.8489	3.46702	0.129039	0.128349	3.74679	2.84649	0.120366	0.108197	3.09493	33.3724	24.1253	10.4817	10.3941	10.9853	10.9359
20.0909	193.1	193.036	190.381	210.285	207.14	206.624	192.105	207.959	79.9412	79.7016	135.992	132.447	26.5852	3.42811	0.129111	0.128553	3.70818	3.02467	0.120445	0.108352	3.27336	33.0605	25.5217	10.9131	10.9698	11.4888	11.5767
20.1818	192.894	192.802	190.203	210.117	206.916	206.466	191.877	207.757	80.0424	79.715	137.509	132.645	26.1725	4.4762	0.129205	0.128816	4.75666	3.92341	0.120563	0.108586	4.17248	42.533	32.5868	11.1592	11.2338	11.609	11.7022
20.2727	192.624	192.499	190.036	209.905	206.672	206.308	191.627	207.545	80.0505	79.9044	137.631	135.443	25.716	4.55368	0.129316	0.129131	4.8346	4.28754	0.120694	0.108847	4.53704	43.3299	35.5455	10.8542	10.9361	11.2537	11.3384
20.3636	192.38	192.267	189.812	209.687	206.411	206.124	191.395	207.325	80.1013	79.9065	138.399	135.473	25.2595	4.50588	0.12942	0.129428	4.78724	4.18708	0.120836	0.109129	4.43704	43.0143	34.8226	10.4557	10.512	10.8537	10.8999
20.4545	192.164	192	189.602	209.48	206.164	205.977	191.167	207.131	79.9916	80.0199	136.745	137.171	24.8031	4.35899	0.129523	0.129722	4.64078	3.91786	0.120963	0.109384	4.16824	41.7427	32.7922	9.81366	9.92467	10.2996	10.3904
20.5455	192.008	191.84	189.482	209.341	206.004	205.844	191.055	207.008	80.1778	79.9049	139.561	135.45	22.6235	2.73837	0.129587	0.129907	3.02043	2.82159	0.121055	0.109568	3.07227	27.2413	24.1715	9.48643	9.67293	10.2252	10.3358
20.6364	191.891	191.723	189.381	209.225	205.897	205.749	190.956	206.916	80.2228	80.0686	140.246	137.905	18.5994	2.10901	0.129637	0.13005	2.39128	2.07605	0.121122	0.109703	2.32695	21.595	18.3444	9.82525	9.81188	10.7298	10.6252

## Sheet: Case 3
Time(s)	TC1(K)	TC2(K)	TC3(K)	TC4(K)	TC5(K)	TC6(K)	Tiup(K)	Tidn(K)	Tsatup(K)	Tsatdn(K)	P1(kPa)	P2(kPa)	Mass Flux(kg/m^2s)	qBurgup(kW/m^2)	qradup(kW/m^2)	qcondup(kW/m^2)	qiup(kW/m^2)	qBurgdn(kW/m^2)	qraddn(kW/m^2)	qconddn(kW/m^2)	qidn(kW/m^2)	hup(kW/m^2K)	hdn(kW/m^2K)	up.uncer.h(%)	dn.uncer.h(%)	up.uncer.qi(%)	dn.uncer.qi(%)
0	260.059	260.165	260.27	253.293	253.065	253.818	260.064	253.306	76.639	75.4793	93.0446	80.7446	27.361	5.74917	0.0648608	0.0418645	5.86518	4.85338	0.0749624	0.0504994	4.98975	31.976	28.0597	11.3916	11.3246	11.4157	11.4339
0.0909091	259.792	259.904	259.992	253.059	252.839	253.591	259.781	253.064	76.6135	75.5894	92.7601	81.8554	32.7452	6.53688	0.0652811	0.0422073	6.65371	5.56375	0.0752862	0.050791	5.70079	36.3259	32.1217	12.2307	12.0254	12.2625	12.1371
0.181818	259.485	259.613	259.672	252.784	252.584	253.335	259.401	252.75	76.6006	75.4182	92.6156	80.1323	38.2689	11.2456	0.0657572	0.0425972	11.3634	8.81497	0.0756562	0.0511253	8.95278	62.163	50.4859	12.2839	12.1787	12.2439	12.2058
0.272727	258.834	258.985	259.036	252.284	252.12	252.808	258.711	252.207	77.4011	76.3886	101.876	90.2749	43.7925	13.5516	0.0667443	0.0434111	13.6713	11.002	0.0763534	0.051759	11.1412	75.4031	63.3678	11.5468	11.5044	11.4671	11.4788
0.363636	258.253	258.422	258.406	251.767	251.645	252.31	258.146	251.734	77.4161	76.6049	102.056	92.6635	49.3161	12.0957	0.0676507	0.0441653	12.2172	9.6205	0.0770451	0.0523924	9.76119	67.5994	55.7371	11.1686	11.0962	11.0931	11.0746
0.454545	257.68	257.897	257.816	251.333	251.236	251.842	257.581	251.296	77.716	76.6566	105.708	93.2424	54.8397	12.3279	0.0685048	0.0448818	12.4512	9.85729	0.0776489	0.0529492	9.99924	69.225	57.2565	11.2968	11.1874	11.225	11.1715
0.545455	257.087	257.329	257.211	250.862	250.779	251.327	256.987	250.817	78.141	77.0975	111.05	98.2845	61.7823	12.5309	0.0693925	0.0456327	12.6559	9.53892	0.0783098	0.0535628	9.68226	70.7642	55.7349	11.2617	11.1824	11.1889	11.1681
0.636364	256.501	256.756	256.627	250.455	250.371	250.842	256.414	250.387	77.4363	76.6139	102.299	92.7647	69.1345	12.0499	0.0702609	0.0463738	12.1767	9.50031	0.0789006	0.0541152	9.64489	68.0346	55.5028	11.2201	11.2419	11.1534	11.2343
0.727273	255.941	256.22	256.042	250.022	249.93	250.324	255.856	249.916	77.6328	76.9752	104.685	96.8659	76.4867	12.0193	0.0710907	0.0470877	12.1478	9.81435	0.0795288	0.0547066	9.96026	68.1606	57.5933	11.3312	11.3534	11.2685	11.3432
0.818182	255.342	255.669	255.468	249.593	249.463	249.819	255.267	249.438	78.5861	77.4718	116.863	102.727	83.8389	12.8044	0.0719355	0.0478207	12.9346	10.4957	0.0801574	0.0553025	10.643	73.2089	61.8898	11.3779	11.3508	11.3105	11.3339
0.909091	254.714	255.07	254.854	249.09	248.976	249.275	254.648	248.921	78.0047	76.8975	109.315	95.9721	86.8818	13.0523	0.0728293	0.048603	13.1843	10.7041	0.0808397	0.0559543	10.8528	74.6381	63.0888	11.2256	11.2573	11.1567	11.2372
1	254.077	254.504	254.25	248.614	248.482	248.745	254.06	248.424	77.9586	76.9394	108.733	96.4529	88.8807	12.1382	0.073699	0.0493711	12.272	10.5901	0.0815018	0.0565915	10.7402	69.6871	62.6307	11.0605	11.143	10.9978	11.1247
1.09091	253.513	254	253.666	248.118	247.999	248.227	253.529	247.934	78.0239	76.9063	109.558	96.0733	90.8797	11.0861	0.0744869	0.050073	11.2214	9.97622	0.0821578	0.0572278	10.1277	63.9382	59.2168	11.134	11.1188	11.0841	11.1081
1.18182	252.982	253.532	253.113	247.668	247.537	247.754	253.006	247.476	78.0184	76.7896	109.488	94.7424	92.8786	11.4428	0.0752217	0.0507328	11.5797	9.87854	0.0827599	0.0578161	10.0313	66.1745	58.7706	11.3177	11.2251	11.2721	11.2216
1.27273	252.412	253.004	252.544	247.184	247.085	247.254	252.441	246.988	77.7949	76.6089	106.684	92.7084	94.2503	11.9426	0.0760042	0.0514411	12.0811	10.3596	0.0833802	0.0584267	10.5138	69.1748	61.7079	11.2721	11.2063	11.2233	11.1999
1.36364	251.831	252.501	251.952	246.72	246.587	246.744	251.89	246.506	77.5695	76.5703	103.912	92.2786	92.6439	11.3954	0.0767849	0.0521536	11.5356	9.75558	0.0840114	0.0590526	9.91108	66.1744	58.3224	11.1828	11.0539	11.1385	11.0523
1.45455	251.307	252.024	251.37	246.29	246.134	246.289	251.366	246.074	77.7603	76.5539	106.255	92.0961	91.0376	11.2657	0.0775161	0.0528264	11.4073	9.09412	0.0845801	0.0596207	9.25086	65.7082	54.5709	11.2811	11.1248	11.2423	11.1367
1.54545	250.736	251.527	250.813	245.883	245.688	245.84	250.811	245.631	77.8571	76.931	107.459	96.357	89.4313	12.0097	0.0782608	0.0535172	12.153	9.5909	0.0851308	0.0601745	9.74884	70.2671	57.7879	11.2485	11.205	11.2055	11.2158
1.63636	250.152	250.993	250.219	245.44	245.224	245.356	250.253	245.171	78.0004	76.8512	109.261	95.4433	87.8249	11.1703	0.079038	0.0542443	11.3152	9.25481	0.0857147	0.0607658	9.41403	65.6894	55.9293	11.0566	11.0526	11.0175	11.0651
1.72727	249.648	250.542	249.674	245.036	244.814	244.905	249.771	244.766	77.6659	76.6401	105.09	93.0578	87.3677	10.2466	0.0797139	0.0548817	10.3929	8.42209	0.0862415	0.0613031	8.58246	60.3866	51.048	11.1059	11.0597	11.0817	11.0881
1.81818	249.138	250.117	249.149	244.646	244.433	244.481	249.281	244.365	77.5803	76.5687	104.043	92.2609	87.3121	10.4328	0.0803675	0.0555027	10.5804	8.60824	0.0867367	0.0618113	8.76971	61.6213	52.2641	11.3538	11.3203	11.3351	11.3547
1.90909	248.609	249.636	248.638	244.22	244.048	244.014	248.755	243.921	78.0781	77.0377	110.247	97.5888	87.2565	11.5302	0.0810427	0.0561491	11.6793	9.63615	0.0872622	0.0623542	9.79877	68.429	58.7164	11.381	11.3418	11.3527	11.3619
2	248.064	249.122	248.011	243.758	243.602	243.508	248.193	243.45	78.0711	76.9343	110.157	96.3945	87.2008	11.4145	0.0817846	0.0568653	11.5652	9.48541	0.0878396	0.0629549	9.64932	67.9817	57.9484	11.3133	11.2059	11.2825	11.2226
2.09091	247.517	248.638	247.447	243.305	243.189	243.051	247.654	243.011	77.8155	76.7727	106.94	94.5504	87.1452	11.9506	0.0824815	0.0575436	12.1028	9.43358	0.0883762	0.0635171	9.59869	71.2608	57.7404	11.3572	11.284	11.3261	11.3055
2.18182	246.929	248.088	246.815	242.838	242.723	242.59	247.052	242.53	77.8504	76.6604	107.375	93.2852	87.0896	12.5244	0.0832473	0.0582955	12.6782	10.3421	0.0889376	0.0641096	10.5085	74.9298	63.3537	11.3021	11.3056	11.265	11.3177
2.27273	246.362	247.497	246.205	242.331	242.228	242.082	246.466	242.029	78.0686	77.2677	110.126	100.286	87.1382	12.2865	0.0840056	0.0590469	12.442	10.111	0.089541	0.0647513	10.2787	73.8848	62.3855	11.1597	11.1628	11.1232	11.1718
2.36364	245.81	246.947	245.578	241.854	241.757	241.622	245.902	241.566	77.926	76.3825	108.322	90.2083	87.3899	11.5756	0.0847404	0.0597815	11.7327	9.83716	0.0900995	0.0653499	10.0061	69.8471	60.5759	11.1645	11.1725	11.1363	11.1903
2.45455	245.261	246.418	245.03	241.369	241.274	241.16	245.356	241.084	78.1225	76.9266	110.813	96.3059	87.6417	11.8762	0.085426	0.060473	12.0348	10.0947	0.0906622	0.0659576	10.2649	71.9642	62.5308	11.1978	11.2239	11.1719	11.24
2.54545	244.722	245.855	244.409	240.903	240.786	240.658	244.789	240.597	77.7218	76.7747	105.779	94.5734	87.8934	11.3415	0.0861455	0.0612049	11.5016	10.1534	0.0912313	0.0665769	10.3249	68.8445	63.025	11.1374	11.1103	11.1163	11.1257
2.63636	244.211	245.34	243.875	240.452	240.318	240.137	244.276	240.13	77.6538	76.5698	104.943	92.2734	88.1452	11.0567	0.0867918	0.0618681	11.2183	9.35683	0.0917889	0.0671884	9.52963	67.3281	58.2636	11.1548	11.0129	11.1414	11.0389
2.72727	243.68	244.833	243.31	240.033	239.903	239.673	243.742	239.705	77.5916	76.3969	104.181	90.3657	87.4468	10.9536	0.0874504	0.0625494	11.1166	9.02726	0.0922885	0.0677404	9.20121	66.9069	56.3427	11.2063	11.0648	11.1963	11.103
2.81818	243.16	244.356	242.758	239.612	239.484	239.203	243.225	239.272	77.9808	76.4351	109.013	90.7851	85.256	10.9903	0.0880817	0.063208	11.1547	8.81555	0.0927885	0.0682966	8.99064	67.5044	55.2127	11.2265	11.1478	11.2185	11.1923
2.90909	242.63	243.855	242.196	239.217	239.092	238.733	242.693	238.85	77.9411	76.8366	108.512	95.2764	83.0651	11.0474	0.0887251	0.0638848	11.2132	9.00316	0.0932655	0.0688311	9.17935	68.0614	56.658	11.2551	11.202	11.2476	11.2473
3	242.099	243.352	241.647	238.787	238.666	238.265	242.16	238.405	77.554	76.6087	103.724	92.7063	80.8743	11.3521	0.089359	0.0645573	11.5194	9.13514	0.0937642	0.0693937	9.31249	69.9813	57.5568	11.2119	11.1691	11.2037	11.2124
3.09091	241.542	242.863	241.054	238.348	238.239	237.826	241.622	237.976	77.7437	76.5201	106.05	91.7217	78.6835	10.7931	0.0900104	0.0652541	10.9618	8.83604	0.0942522	0.0699482	9.01452	66.8901	55.8328	11.2448	11.2074	11.2417	11.2562
3.18182	241.039	242.376	240.517	237.935	237.834	237.362	241.101	237.538	77.5926	76.5548	104.194	92.1065	76.8183	11.6524	0.0906119	0.0659031	11.8225	9.48745	0.0947284	0.0704931	9.66704	72.3054	60.0501	11.3637	11.3183	11.3582	11.3618
3.27273	240.464	241.808	239.897	237.477	237.356	236.875	240.5	237.052	77.5495	76.5612	103.669	92.1775	75.5553	12.2395	0.0912999	0.0666519	12.4112	10.0191	0.095253	0.0710977	10.1999	76.1655	63.5542	11.2328	11.1639	11.2176	11.1962
3.36364	239.899	241.262	239.293	237.014	236.888	236.382	239.943	236.593	77.4043	76.3636	101.915	90.0017	74.2924	11.3437	0.0919639	0.0673813	11.5169	9.06701	0.095774	0.071703	9.24905	70.8564	57.7237	11.0782	10.9965	11.0706	11.0392
3.45455	239.375	240.773	238.713	236.594	236.488	235.945	239.421	236.182	77.4237	76.1246	102.148	87.4233	73.0294	10.9199	0.0925747	0.0680583	11.0945	8.7433	0.0962305	0.0722373	8.92642	68.486	55.77	11.2411	11.1822	11.2443	11.2399
3.54545	238.865	240.241	238.152	236.178	236.062	235.481	238.868	235.731	77.6188	76.5146	104.514	91.6612	71.7664	12.0373	0.0931834	0.0687388	12.2133	9.63045	0.0967016	0.0727925	9.81468	75.7417	61.6437	11.2867	11.2618	11.2821	11.3088
3.63636	238.258	239.669	237.552	235.7	235.592	235.005	238.281	235.259	77.5858	76.2746	104.11	89.0348	70.5034	11.462	0.0938537	0.0694951	11.6396	9.34584	0.0972111	0.0733975	9.53128	72.4324	59.951	11.1148	11.1184	11.1104	11.1644
3.72727	237.721	239.165	237.023	235.268	235.194	234.526	237.77	234.828	77.4652	76.3052	102.647	89.3665	68.9077	10.9054	0.0944399	0.0701625	11.0843	9.14314	0.0976763	0.0739541	9.32969	69.1448	58.854	11.1439	11.099	11.1512	11.1523
3.81818	237.195	238.647	236.463	234.824	234.751	234.07	237.23	234.382	77.3279	76.2016	101.002	88.2483	66.4973	11.1755	0.0950337	0.0708444	11.3558	9.0168	0.0981496	0.0745247	9.20449	71.0171	58.19	11.2856	11.1457	11.2942	11.2028
3.90909	236.616	238.114	235.944	234.398	234.337	233.615	236.676	233.949	77.2259	75.9775	99.792	85.865	64.087	11.7538	0.0956317	0.0715373	11.9355	9.12545	0.0986029	0.0750751	9.31423	74.8541	58.9616	11.2348	11.1652	11.2381	11.2245
4	236.041	237.543	235.373	233.938	233.917	233.15	236.111	233.498	77.2857	76.1077	100.5	87.2439	61.6766	11.2549	0.0962558	0.072267	11.438	9.1906	0.0990702	0.0756467	9.38051	72.0166	59.6002	11.1287	11.101	11.1343	11.1587
4.09091	235.514	237.03	234.836	233.508	233.489	232.693	235.592	233.069	77.1879	75.9322	99.3438	85.3893	59.2662	10.9392	0.0968241	0.0729375	11.1237	8.63386	0.099524	0.076206	8.82487	70.2233	56.1604	11.1963	11.0737	11.2108	11.1415
4.18182	234.985	236.49	234.29	233.1	233.069	232.282	235.046	232.657	77.1513	75.8736	98.9148	84.7771	57.8632	11.3716	0.0974007	0.0736239	11.5575	8.69387	0.0999479	0.0767322	8.88591	73.1977	56.6765	11.3362	11.2785	11.3489	11.3524
4.27273	234.417	235.919	233.747	232.666	232.65	231.822	234.469	232.198	76.8769	75.6684	95.7365	82.6597	57.0342	12.2531	0.0979956	0.0743386	12.4404	9.87241	0.100394	0.0772902	10.0655	78.9405	64.3045	11.2582	11.2453	11.2616	11.3016
4.36364	233.819	235.307	233.158	232.191	232.142	231.336	233.88	231.718	76.8635	75.7748	95.5832	83.7528	56.2052	11.5329	0.098626	0.0751032	11.7218	9.13773	0.10089	0.0779143	9.33208	74.6533	59.8428	11.1272	10.9722	11.1337	11.0299
4.45455	233.279	234.774	232.621	231.8	231.716	230.913	233.348	231.322	76.8211	75.6637	95.0996	82.6117	55.3761	11.4216	0.0991847	0.0757874	11.6118	8.31526	0.101305	0.0784417	8.51064	74.1841	54.6752	11.19	11.0326	11.2041	11.1131
4.54545	232.728	234.196	232.042	231.393	231.291	230.508	232.77	230.898	76.7903	75.4563	94.7503	80.5141	54.5471	11.8083	0.0997721	0.0765134	11.9999	8.96036	0.101716	0.0789672	9.15676	76.9326	58.9079	11.1339	11.1145	11.1442	11.1912
4.63636	232.156	233.649	231.473	230.947	230.873	230.05	232.226	230.469	76.4567	75.4531	91.022	80.4817	57.2741	10.7089	0.100347	0.0772305	10.9019	8.19663	0.102152	0.0795291	8.39411	69.9877	54.15	10.9653	10.9323	10.9871	11.0167
4.72727	231.657	233.174	230.957	230.608	230.488	229.65	231.745	230.109	77.363	76.0075	101.421	86.181	61.5396	9.91109	0.10085	0.0778639	10.1053	7.52867	0.10252	0.0800066	7.72707	65.4566	50.1428	11.1244	11.13	11.1627	11.2379
4.81818	231.163	232.716	230.443	230.241	230.125	229.24	231.242	229.708	76.9675	75.9269	96.7772	85.334	65.8051	10.7922	0.10134	0.0784869	10.9877	8.71162	0.102891	0.0804912	8.91095	71.2219	57.9456	11.2655	11.3618	11.3	11.4537
4.90909	230.609	232.208	229.883	229.808	229.689	228.766	230.699	229.251	77.1576	75.9112	98.9885	85.1692	70.0706	10.7258	0.101879	0.0791767	10.9226	9.11834	0.103325	0.0810619	9.31876	71.1374	60.7721	11.0879	11.168	11.1175	11.2425
5	230.073	231.758	229.363	229.407	229.258	228.297	230.216	228.827	77.1478	75.9893	98.8735	85.9891	76.1195	9.74354	0.102374	0.0798165	9.94157	8.54637	0.103743	0.0816148	8.74784	64.9488	57.236	11.0113	11.022	11.0561	11.1044
5.09091	229.581	231.326	228.885	229.023	228.856	227.85	229.751	228.419	77.6879	76.3823	105.361	90.2061	84.4291	9.67296	0.102831	0.0804119	9.87214	8.44198	0.104135	0.0821389	8.64445	64.9212	56.8577	11.196	11.0516	11.2491	11.1409
5.18182	229.106	230.858	228.382	228.598	228.468	227.422	229.258	228.01	77.6648	76.4835	105.077	91.317	92.7386	10.2735	0.103299	0.0810271	10.4739	8.14478	0.104528	0.0826666	8.34825	69.0921	55.0944	11.2491	11.1031	11.2951	11.1995
5.27273	228.6	230.362	227.857	228.226	228.083	226.996	228.749	227.613	77.3117	75.8103	100.809	84.1189	101.048	10.2153	0.103788	0.0816756	10.4169	8.33731	0.104899	0.0831694	8.54173	68.7869	56.2687	11.172	11.2692	11.2165	11.3691
5.36364	228.087	229.908	227.345	227.825	227.664	226.542	228.258	227.173	76.8352	75.9081	95.2603	85.1369	109.358	10.114	0.104258	0.0823039	10.3168	9.19555	0.105296	0.0837103	9.40099	68.1325	62.1493	11.2028	11.359	11.2523	11.442
5.45455	227.609	229.413	226.815	227.376	227.222	226.038	227.749	226.698	78.1037	76.8357	110.573	95.266	110.646	10.5385	0.104732	0.0829431	10.7425	9.69542	0.105727	0.0843031	9.90197	71.7862	66.074	11.2762	11.3358	11.3184	11.4027
5.54545	227.093	228.898	226.27	226.924	226.725	225.539	227.215	226.203	77.669	76.6157	105.128	92.7845	111.501	11.0169	0.105225	0.0836128	11.2221	10.3571	0.106171	0.0849185	10.5648	75.0417	70.6266	11.1612	11.292	11.1961	11.3473
5.63636	226.531	228.387	225.731	226.43	226.213	224.986	226.69	225.676	77.5048	75.9856	103.127	85.9505	112.357	10.2352	0.105724	0.084298	10.4417	10.6614	0.106646	0.0855817	10.8704	69.9918	72.6193	10.9668	11.0908	11.0094	11.1389
5.72727	226.061	227.921	225.232	225.915	225.698	224.477	226.228	225.182	77.4162	76.012	102.058	86.229	113.212	9.37156	0.106164	0.0849081	9.57925	9.5466	0.107109	0.0862352	9.75676	64.3715	65.4069	10.9709	10.8533	11.0334	10.9146
5.81818	225.613	227.452	224.778	225.46	225.273	224.029	225.774	224.759	77.3427	75.9979	101.178	86.0798	114.068	9.23761	0.106581	0.0854903	9.44639	8.54982	0.107506	0.0868001	8.76102	63.6413	58.8932	11.1046	10.8521	11.1766	10.9396
5.90909	225.163	227	224.313	225.055	224.853	223.61	225.318	224.352	77.512	76.1863	103.214	88.0835	113.459	9.28452	0.106993	0.0860713	9.49438	8.15805	0.107874	0.0873282	8.37023	64.2355	56.4923	11.1685	10.9595	11.2415	11.0642
6	224.716	226.555	223.828	224.664	224.466	223.198	224.855	223.961	77.6822	76.2598	105.291	88.8752	112.769	9.48499	0.107405	0.0866567	9.69592	7.8749	0.108224	0.0878344	8.08801	65.8813	54.7594	11.1683	11.0119	11.2385	11.1282
6.09091	224.249	226.12	223.32	224.292	224.071	222.808	224.385	223.578	77.9383	76.778	108.476	94.6109	112.08	9.42076	0.107824	0.0872557	9.6328	7.74139	0.108562	0.088326	7.9554	65.7766	54.1922	11.1257	11.1056	11.1954	11.2282
6.18182	223.786	225.7	222.823	223.924	223.714	222.379	223.927	223.186	77.5624	76.3768	103.825	90.1456	111.39	9.35211	0.10823	0.0878423	9.56523	8.14251	0.108897	0.0888163	8.35741	65.3522	56.927	11.0633	11.08	11.1367	11.1977
6.27273	223.351	225.287	222.294	223.566	223.281	221.954	223.476	222.789	77.4769	76.5478	102.789	92.0283	110.789	8.85919	0.108632	0.0884274	9.07339	7.57278	0.109248	0.0893332	7.78863	62.1468	53.2587	11.0352	10.9595	11.1187	11.0849
6.36364	222.912	224.893	221.845	223.224	222.934	221.571	223.05	222.437	77.8424	76.3093	107.275	89.4114	112.194	8.84454	0.109003	0.0889725	9.05973	7.39532	0.109554	0.0897886	7.612	62.3915	52.0913	11.026	10.9711	11.115	11.1112
6.45455	222.471	224.49	221.37	222.853	222.561	221.2	222.62	222.068	77.9167	75.9458	108.205	85.5323	113.599	8.2608	0.109382	0.0895328	8.47702	7.16086	0.109871	0.090263	7.3784	58.5821	50.4947	11.0133	10.9901	11.1131	11.1379
6.54545	222.08	224.116	220.953	222.517	222.219	220.844	222.228	221.728	77.5615	76.1286	103.815	87.4661	115.005	8.23604	0.109719	0.0900353	8.45317	7.01134	0.110163	0.090702	7.22967	58.4321	49.6546	11.1305	11.0126	11.2415	11.1702
6.63636	221.656	223.72	220.51	222.175	221.859	220.491	221.8	221.376	77.6093	76.0834	104.397	86.9852	116.162	8.58753	0.110077	0.0905721	8.80562	6.98843	0.110459	0.09115	7.20757	61.0695	49.6073	11.2087	11.0983	11.3124	11.2586
6.72727	221.213	223.298	220.095	221.825	221.544	220.118	221.367	221.025	77.2924	75.9674	100.579	85.7586	115.406	8.87209	0.110437	0.0911163	9.09117	7.30687	0.110748	0.0915915	7.5268	63.1002	51.8885	11.1074	11.1046	11.2044	11.2588
6.81818	220.77	222.862	219.651	221.473	221.187	219.72	220.936	220.658	76.9569	75.6563	96.6549	82.5355	114.65	8.25847	0.110805	0.0916785	8.47856	7.0951	0.111055	0.0920623	7.31588	58.8872	50.4538	11.1329	11.1483	11.2398	11.3046
6.90909	220.367	222.475	219.234	221.146	220.872	219.315	220.521	220.298	77.4668	76.2926	102.667	89.2298	113.894	9.1119	0.111139	0.0921912	9.33291	7.82377	0.111343	0.092507	8.04535	65.2402	55.8685	11.2609	11.1967	11.3593	11.3388
7	219.917	221.989	218.732	220.777	220.467	218.866	220.034	219.887	77.2841	76.1206	100.48	87.3805	113.138	9.32293	0.111533	0.0928026	9.54503	7.79417	0.111677	0.0930268	8.01668	66.8653	55.7617	11.1178	11.0429	11.2029	11.1751
7.09091	219.497	221.525	218.283	220.445	220.095	218.46	219.602	219.527	77.4012	75.7833	101.878	83.8404	112.382	8.71647	0.111896	0.0933689	8.93959	7.35988	0.111978	0.0934983	7.58322	62.8658	52.7552	10.9996	10.9684	11.0957	11.116
7.18182	219.069	221.1	217.842	220.089	219.753	218.055	219.175	219.161	77.792	76.5491	106.648	92.0429	115.14	8.51804	0.112245	0.0939188	8.74213	7.23437	0.112276	0.0939675	7.45855	61.8331	52.2996	11.1615	11.1704	11.2664	11.3251
7.27273	218.685	220.669	217.371	219.726	219.391	217.686	218.731	218.779	77.7325	76.1898	105.911	88.1211	118.147	9.38259	0.112589	0.094465	9.60765	8.24049	0.112568	0.0944324	8.46549	68.1399	59.3698	11.1066	11.1406	11.1989	11.2745
7.36364	218.239	220.181	216.88	219.323	218.954	217.252	218.272	218.365	77.4498	76.258	102.462	88.8554	121.153	8.30382	0.112967	0.0950712	8.52995	7.46288	0.112906	0.0949733	7.68883	60.5724	54.1059	10.8261	10.8593	10.9289	10.996
7.45455	217.879	219.801	216.493	218.986	218.645	216.883	217.915	218.041	77.5698	76.4856	103.915	91.3399	124.159	7.49468	0.113264	0.0955502	7.72165	6.88158	0.113174	0.0954047	7.10829	55.019	50.2157	10.7914	10.7587	10.9271	10.9248
7.54545	217.536	219.424	216.077	218.639	218.325	216.508	217.544	217.703	77.7773	76.4177	106.466	90.5931	127.166	7.01755	0.113561	0.096033	7.24537	6.22464	0.113447	0.0958483	6.45213	51.8391	45.6673	10.957	10.8207	11.1129	11.0126
7.63636	217.266	219.053	215.7	218.359	218.037	216.198	217.204	217.416	77.9133	76.651	108.162	93.1788	130.007	7.15133	0.113825	0.0964654	7.3799	6.071	0.113676	0.0962212	6.29915	52.982	44.7494	11.0702	10.9375	11.2338	11.1517
7.72727	216.911	218.694	215.303	218.066	217.744	215.841	216.83	217.098	77.7698	76.3943	106.373	90.3376	132.565	7.28388	0.114111	0.0969373	7.51329	6.21142	0.11392	0.0966216	6.44027	54.0291	45.7718	11.0421	10.9357	11.1994	11.1465
7.81818	216.584	218.331	214.924	217.782	217.46	215.5	216.48	216.806	77.9214	76.4199	108.264	90.6182	135.122	6.93645	0.114385	0.0973918	7.16664	5.64908	0.114154	0.0970078	5.87861	51.7228	41.8747	11.0058	10.9044	11.1735	11.1382
7.90909	216.257	217.975	214.569	217.487	217.195	215.229	216.133	216.526	77.8852	76.547	107.81	92.02	137.68	7.04051	0.114649	0.097833	7.27147	5.85769	0.114367	0.0973617	6.08783	52.5975	43.4912	11.1746	11.225	11.3448	11.4638
8	215.898	217.617	214.198	217.193	216.863	214.919	215.758	216.194	77.9133	76.651	108.162	93.1788	140.237	7.68803	0.114924	0.0982954	7.91979	6.89219	0.114605	0.0977592	7.12302	57.4544	51.0452	11.27	11.3574	11.422	11.553
8.09091	215.482	217.255	213.782	216.834	216.497	214.559	215.351	215.823	77.4842	76.153	102.877	87.7268	139.538	8.09322	0.115224	0.0988029	8.32585	7.33091	0.114879	0.0982201	7.56254	60.3904	54.1457	11.244	11.3075	11.3801	11.4763
8.18182	215.081	216.829	213.378	216.493	216.113	214.167	214.936	215.441	77.56	76.1414	103.796	87.6027	138.528	8.36985	0.11553	0.0993259	8.60339	7.87183	0.11516	0.098695	8.10428	62.6265	58.1787	11.3354	11.5079	11.4611	11.6585
8.27273	214.624	216.428	212.932	216.08	215.679	213.747	214.478	214.98	77.2518	75.7677	100.099	83.6787	137.519	9.67185	0.115852	0.0998801	9.90634	9.99966	0.115476	0.0992336	10.233	72.1901	73.5069	11.3146	11.5241	11.4124	11.6241
8.36364	214.099	215.948	212.422	215.578	215.133	213.184	213.972	214.43	78.0054	76.6489	109.324	93.1559	136.51	9.52804	0.116222	0.100524	9.76364	10.4676	0.115874	0.0999178	10.7022	71.8093	77.6754	11.0764	11.2339	11.1624	11.3045
8.45455	213.624	215.499	211.975	215.078	214.622	212.67	213.527	213.93	78.6868	77.5121	118.21	103.215	135.5	8.95407	0.116555	0.101107	9.19066	10.0769	0.116246	0.100566	10.3126	68.1596	75.5956	10.9943	11.103	11.0917	11.1758
8.54545	213.142	215.046	211.555	214.617	214.096	212.129	213.078	213.416	77.91	76.7586	108.121	94.3908	135.492	8.82862	0.11688	0.101682	9.06619	10.2605	0.116617	0.101216	10.4973	67.0737	76.8145	11.0471	11.0309	11.1533	11.1051
8.63636	212.669	214.641	211.11	214.104	213.589	211.618	212.639	212.923	77.5799	76.1508	104.039	87.7039	136.727	8.67131	0.117195	0.102245	8.90984	9.24383	0.116984	0.101867	9.48171	65.9697	69.3247	11.0068	10.8328	11.1208	10.9237
8.72727	212.222	214.201	210.697	213.677	213.146	211.172	212.216	212.508	77.3566	76.0592	101.344	86.7276	137.962	8.11032	0.117502	0.102797	8.34977	8.145	0.117296	0.102425	8.38383	61.9145	61.4431	11.1196	10.9594	11.249	11.084
8.81818	211.813	213.781	210.302	213.288	212.729	210.743	211.794	212.086	77.5855	76.361	104.107	89.9735	139.197	8.97091	0.117789	0.103318	9.21125	8.76355	0.117587	0.102951	9.00327	68.6338	66.3348	11.3569	11.3047	11.4748	11.4287
8.90909	211.318	213.307	209.819	212.841	212.271	210.246	211.289	211.598	77.5752	76.1891	103.982	88.1138	140.334	9.94983	0.118126	0.103935	10.1912	9.76963	0.117914	0.103546	10.0104	76.2164	73.9269	11.2891	11.3016	11.3791	11.4006
9	210.815	212.798	209.319	212.339	211.77	209.745	210.788	211.095	78.6954	77.4442	118.325	102.395	141.2	9.77828	0.118473	0.104577	10.0207	9.79993	0.118262	0.104186	10.0417	75.8616	75.1343	11.1421	11.1721	11.2249	11.2586
9.09091	210.299	212.29	208.871	211.857	211.279	209.243	210.296	210.601	78.0128	76.6717	109.417	93.4114	142.066	9.86204	0.118808	0.105202	10.1055	9.92987	0.118599	0.104812	10.1727	76.393	75.9557	11.1161	11.0805	11.2005	11.167
9.18182	209.791	211.76	208.399	211.395	210.741	208.73	209.795	210.105	77.5199	76.1224	103.309	87.4003	142.933	9.66786	0.119148	0.105845	9.91242	9.41847	0.118942	0.105455	9.66238	74.9379	72.1168	11.0683	10.9497	11.1559	11.0447
9.27273	209.292	211.289	207.925	210.968	210.259	208.263	209.318	209.659	77.5965	76.2729	104.241	89.0171	143.799	9.47474	0.11947	0.106459	9.72032	8.81209	0.119251	0.10604	9.05697	73.7946	67.9006	10.9766	10.7966	11.0707	10.9091
9.36364	208.811	210.803	207.462	210.542	209.82	207.821	208.856	209.245	77.5647	76.1029	103.853	87.1928	142.306	8.63288	0.119786	0.107066	8.87946	7.56627	0.119542	0.106595	7.81208	67.6318	58.6745	10.9514	10.7046	11.0632	10.8509
9.45455	208.38	210.378	207.048	210.181	209.457	207.469	208.434	208.9	77.3169	76.2033	100.871	88.266	140.005	8.67616	0.120064	0.107605	8.92363	6.96361	0.119779	0.107053	7.21017	68.0582	54.3355	10.9904	10.8122	11.1131	10.9952
9.54545	207.929	209.952	206.575	209.843	209.084	207.108	207.993	208.546	77.605	76.5409	104.344	91.9522	137.705	8.09766	0.120357	0.108179	8.34606	6.75394	0.120014	0.107509	7.00125	64.0095	53.0377	10.9833	10.9795	11.1168	11.1773
9.63636	207.546	209.561	206.168	209.485	208.773	206.757	207.603	208.207	78.4301	77.0077	114.801	97.2415	135.404	8.03668	0.120611	0.108682	8.28591	6.80128	0.120236	0.107942	7.0493	64.1461	53.7298	11.1256	11.1959	11.27	11.3983
9.72727	207.122	209.13	205.74	209.093	208.452	206.389	207.163	207.828	77.502	76.4348	103.093	90.7808	134.054	8.60185	0.120884	0.109227	8.85197	7.80384	0.120469	0.108401	8.05261	68.27	61.2866	11.24	11.329	11.3723	11.5015
9.81818	206.686	208.684	205.288	208.682	208.042	205.959	206.71	207.399	77.2196	75.9402	99.7183	85.4728	135.454	9.04207	0.121166	0.109794	9.29311	8.29355	0.120738	0.108933	8.54319	71.7668	64.9875	11.1022	11.2405	11.2212	11.3883
9.90909	206.21	208.237	204.823	208.282	207.613	205.516	206.257	206.97	77.8808	76.4993	107.756	91.4912	136.853	8.42609	0.121457	0.110384	8.67809	8.58987	0.121007	0.109473	8.84039	67.5989	67.7575	10.9504	11.161	11.0752	11.2962
10	205.807	207.795	204.43	207.844	207.167	205.065	205.853	206.522	78.604	77.0963	117.102	98.271	138.253	8.1085	0.121714	0.11091	8.36135	8.66892	0.121289	0.110041	8.92037	65.7088	68.9226	10.955	11.0984	11.0934	11.2255
10.0909	205.376	207.382	204.018	207.427	206.711	204.619	205.437	206.084	77.8516	76.2335	107.39	88.5915	139.652	7.86172	0.121972	0.111443	8.11544	8.63985	0.121564	0.110601	8.8922	63.6076	68.4805	10.9779	10.9427	11.1273	11.0725
10.1818	204.971	206.991	203.633	207.029	206.236	204.186	205.05	205.667	77.4741	75.8881	102.755	84.9283	140.226	7.56719	0.122213	0.111945	7.82171	7.59521	0.121834	0.111157	7.84846	61.3101	60.4758	11.069	10.9037	11.2338	11.0595
10.2727	204.565	206.615	203.237	206.69	205.818	203.828	204.647	205.292	77.5589	75.9772	103.783	85.8619	138.834	8.12628	0.122451	0.112446	8.38161	7.93019	0.122062	0.11163	8.1842	65.9511	63.289	11.1625	11.0247	11.3162	11.1887
10.3636	204.154	206.192	202.786	206.287	205.373	203.401	204.218	204.871	77.3422	76.1745	101.172	87.9573	137.443	8.06227	0.122709	0.112992	8.31846	7.54629	0.122321	0.112172	7.80117	65.5637	60.617	11.1633	11.0437	11.3122	11.21
10.4545	203.749	205.81	202.342	205.93	204.993	203.032	203.8	204.5	78.2238	76.675	112.115	93.449	136.052	8.54628	0.122953	0.113515	8.80331	7.82054	0.122544	0.112642	8.07618	70.1031	63.1815	11.2817	11.1459	11.4198	11.3143
10.5455	203.292	205.348	201.875	205.508	204.563	202.61	203.319	204.064	77.6877	76.4679	105.358	91.1449	134.66	9.48192	0.123226	0.114104	9.73989	8.25154	0.122799	0.113184	8.50805	77.5273	66.6793	11.1821	11.1459	11.2937	11.2958
10.6364	202.817	204.872	201.359	205.117	204.125	202.185	202.841	203.649	77.6187	76.006	104.512	86.1654	134.032	8.82214	0.123512	0.114728	9.0811	8.16368	0.123047	0.113717	8.42103	72.5199	65.9735	10.8953	11.0001	11.0105	11.1509
10.7273	202.384	204.45	200.927	204.71	203.716	201.746	202.429	203.236	77.566	76.178	103.87	87.9949	134.398	7.96941	0.123761	0.115275	8.22923	7.83082	0.123293	0.11425	8.08902	65.906	63.6641	10.8132	10.8869	10.9576	11.0452
10.8182	201.996	204.04	200.511	204.34	203.314	201.345	202.033	202.857	77.8239	76.4593	107.045	91.051	134.764	7.56257	0.123993	0.115791	7.8232	7.21392	0.123522	0.114748	7.47291	62.9844	59.1222	10.8336	10.7704	10.9982	10.9492
10.9091	201.647	203.626	200.131	204.041	202.928	200.951	201.663	202.511	78.0456	76.5707	109.833	92.2829	135.13	6.96028	0.124209	0.116277	7.22168	6.51555	0.12373	0.115207	6.77527	58.4195	53.7976	10.7689	10.7565	10.957	10.9683
11	201.336	203.259	199.768	203.758	202.603	200.581	201.329	202.192	78.1771	76.7299	111.513	94.0665	135.496	6.28947	0.124405	0.116719	6.55156	6.18906	0.123917	0.115623	6.44943	53.1989	51.4054	10.8686	10.8599	11.092	11.1008
11.0909	201.055	202.915	199.428	203.443	202.298	200.241	201.003	201.872	77.7186	76.3037	105.739	89.3509	134.374	6.60404	0.124585	0.117129	6.86678	6.19875	0.1241	0.116031	6.45976	55.6988	51.4443	11.0656	10.9188	11.2942	11.1678
11.1818	200.74	202.531	199.061	203.131	201.981	199.912	200.645	201.557	77.7623	76.3709	106.28	90.082	132.138	6.66931	0.124783	0.117582	6.93275	5.91952	0.124281	0.116438	6.18118	56.4175	49.3758	11.2043	11.0362	11.4233	11.298
11.2727	200.407	202.18	198.704	202.835	201.685	199.583	200.281	201.238	77.5307	76.1208	103.441	87.3826	129.903	7.62662	0.124974	0.118025	7.89075	6.63842	0.124454	0.116829	6.90069	64.2829	55.1537	11.2887	11.2082	11.478	11.4499
11.3636	199.991	201.774	198.263	202.441	201.357	199.212	199.85	200.863	77.8852	76.547	107.81	92.02	127.667	8.00739	0.125205	0.118562	8.27235	7.07942	0.124658	0.117294	7.34241	67.8259	59.0626	11.2013	11.1139	11.3614	11.3219
11.4545	199.578	201.393	197.83	202.091	200.978	198.856	199.438	200.504	77.6815	76.5174	105.282	91.6914	125.431	8.24252	0.125426	0.119083	8.50829	6.97965	0.124858	0.117755	7.24335	69.8797	58.4206	11.0813	10.9318	11.2339	11.1372
11.5455	199.106	200.982	197.406	201.749	200.616	198.484	199.006	200.154	77.4048	76.1901	101.921	88.1242	122.979	7.9247	0.12566	0.119638	8.19133	6.48658	0.125055	0.118212	6.751	67.3622	54.4595	11.0809	10.9773	11.2374	11.2024
11.6364	198.729	200.589	196.966	201.427	200.28	198.147	198.596	199.814	77.5676	76.1653	103.889	87.8582	119.83	8.37599	0.125875	0.120152	8.64341	7.02997	0.125236	0.118635	7.29505	71.4162	58.9984	11.1174	11.1002	11.2688	11.3179
11.7273	198.287	200.133	196.506	201.073	199.875	197.759	198.143	199.427	77.3271	75.9493	100.992	85.5687	116.682	8.2611	0.126113	0.120729	8.5294	7.1069	0.125443	0.119123	7.37274	70.5982	59.709	11.0446	10.9558	11.1908	11.1593
11.8182	197.891	199.717	196.074	200.735	199.488	197.423	197.733	199.086	77.4919	76.1769	102.97	87.9824	113.533	8.12196	0.12633	0.121258	8.39107	6.48879	0.125633	0.119574	6.75532	69.7855	54.9619	10.9623	10.8734	11.1153	11.0995
11.9091	197.466	199.303	195.632	200.414	199.134	197.095	197.312	198.749	77.7261	76.3273	105.832	89.6064	110.384	7.69118	0.12655	0.121803	7.96113	6.66783	0.125811	0.12	6.93502	66.5722	56.6485	10.9348	10.954	11.0986	11.1836
12	197.097	198.929	195.213	200.081	198.763	196.744	196.929	198.4	77.717	76.3163	105.72	89.4875	107.235	7.53657	0.126749	0.122297	7.80727	6.46154	0.125997	0.120449	6.72942	65.4904	55.1215	10.8877	10.8121	11.0656	11.0449
12.0909	196.706	198.53	194.817	199.776	198.43	196.415	196.545	198.092	77.2862	75.93	100.505	85.3664	104.535	6.89769	0.126949	0.122801	7.16915	5.73914	0.126166	0.120859	6.00764	60.1141	49.1776	10.8981	10.7634	11.0981	11.0346
12.1818	196.379	198.189	194.447	199.472	198.159	196.112	196.2	197.799	77.136	75.6418	98.735	82.3885	101.844	6.97205	0.127123	0.123242	7.24418	5.81206	0.126319	0.121232	6.08114	60.8428	49.7812	11.0632	10.9525	11.2773	11.2393
12.2727	195.969	197.827	194.074	199.183	197.844	195.779	195.809	197.482	77.1467	75.8227	98.8603	84.2482	99.1535	7.40273	0.127314	0.123729	7.6756	6.00854	0.126481	0.12163	6.27823	64.6847	51.6048	11.1162	10.9669	11.3122	11.2416
12.3636	195.601	197.424	193.682	198.878	197.544	195.451	195.423	197.176	77.3099	75.9136	100.787	85.1943	96.4627	7.29135	0.127505	0.124223	7.56497	5.74463	0.126641	0.122027	6.01492	64.0485	49.6025	11.1431	11.0594	11.3366	11.3444
12.4545	195.243	197.025	193.279	198.578	197.27	195.114	195.022	196.857	77.1647	75.6768	99.0711	82.7452	95.3315	8.06461	0.127695	0.124716	8.33896	6.65058	0.126795	0.122414	6.92146	70.7546	57.1173	11.2125	11.1976	11.3846	11.4512
12.5455	194.79	196.611	192.823	198.225	196.897	194.731	194.573	196.479	77.0634	75.7836	97.8873	83.8435	96.408	8.34772	0.127909	0.125278	8.62292	6.92959	0.126983	0.122885	7.20118	73.3804	59.6643	10.9549	10.9336	11.1064	11.1549
12.6364	194.355	196.216	192.389	197.897	196.534	194.387	194.178	196.153	77.0474	75.734	97.7016	83.3324	97.4846	6.99255	0.128111	0.125815	7.26855	5.94007	0.127156	0.123325	6.21233	62.0553	51.5894	10.7801	10.7723	10.9677	11.0289
12.7273	194.054	195.859	192.005	197.603	196.238	194.076	193.832	195.85	77.3845	76.1806	101.677	88.023	98.5611	7.08971	0.128276	0.126258	7.36638	6.16571	0.127306	0.123709	6.43855	63.2595	53.8028	11.0684	11.0066	11.2773	11.2753
12.8182	193.667	195.476	191.585	197.286	195.899	193.713	193.42	195.503	77.759	76.4814	106.239	91.294	99.6376	7.76392	0.128463	0.126764	8.04135	6.4814	0.127474	0.124141	6.7549	69.5251	56.7536	11.0098	10.9161	11.1897	11.1636
12.9091	193.261	195.107	191.158	196.96	195.543	193.406	193.039	195.187	77.6075	76.1841	104.375	88.0606	101.67	6.63796	0.128651	0.127275	6.91614	5.71968	0.127636	0.124562	5.99381	59.9153	50.3669	10.8277	10.7476	11.0359	11.0236
13	192.941	194.793	190.802	196.66	195.26	193.126	192.711	194.904	77.4773	75.8619	102.793	84.6551	104.857	6.75875	0.128803	0.127695	7.03755	5.59995	0.127776	0.124929	5.87463	61.072	49.3493	11.1693	11.0099	11.3997	11.3134
13.0909	192.576	194.422	190.38	196.37	194.968	192.784	192.299	194.579	77.82	76.2385	106.996	88.6447	108.045	8.02727	0.128981	0.128187	8.3068	6.44326	0.127925	0.125321	6.71853	72.5618	56.7727	11.1494	11.0612	11.3285	11.3265
13.1818	192.145	194.01	189.941	196.015	194.623	192.445	191.887	194.241	77.5943	75.9461	104.215	85.5354	111.232	7.07387	0.129175	0.128732	7.35421	5.92676	0.128091	0.125763	6.20269	64.3456	52.4342	10.842	10.8906	11.0316	11.1602
13.2727	191.8	193.699	189.561	195.695	194.355	192.15	191.551	193.948	77.5611	76.3031	103.809	89.3435	114.419	6.75767	0.129331	0.129172	7.03865	5.99315	0.128232	0.126138	6.26964	61.7478	53.2931	11.0504	11.0934	11.2749	11.3749
13.3636	191.451	193.297	189.173	195.353	194.039	191.797	191.151	193.593	77.7341	76.177	105.93	87.9845	116.586	7.76726	0.1295	0.129656	8.04895	6.83115	0.128391	0.126568	7.10828	70.9677	60.5393	11.1711	11.19	11.3612	11.4309
13.4545	191.023	192.873	188.767	195.001	193.665	191.422	190.734	193.221	77.4287	75.9974	102.208	86.0746	117.377	7.54856	0.129686	0.130191	7.83103	7.01347	0.128563	0.127036	7.29129	69.1146	62.1997	10.8411	10.9064	11.0216	11.1269
13.5455	190.618	192.5	188.41	194.64	193.285	191.083	190.38	192.879	77.2231	75.8239	99.7595	84.2608	118.168	6.34994	0.129851	0.130673	6.63312	6.05534	0.128731	0.127495	6.33385	58.6189	54.1099	10.739	10.7605	10.9668	11.0143
13.6364	190.273	192.189	188.092	194.327	192.987	190.784	190.053	192.577	77.9986	76.4568	109.237	91.0229	118.96	6.55764	0.129992	0.131087	6.84142	6.1148	0.128871	0.127881	6.39388	61.0543	55.0624	10.9783	10.9962	11.2214	11.2694
13.7273	189.887	191.819	187.756	193.982	192.625	190.468	189.685	192.226	77.9298	76.6005	108.37	92.6146	119.751	6.63831	0.130149	0.131552	6.92276	6.56124	0.129027	0.128316	6.84096	61.9456	59.1645	10.9363	11.0389	11.1688	11.2872
13.8182	189.491	191.507	187.442	193.655	192.26	190.128	189.355	191.887	77.5268	76.4066	103.393	90.4721	120.926	6.13643	0.130294	0.131986	6.42152	6.30027	0.129183	0.128754	6.58064	57.423	56.9849	10.9324	10.9584	11.1906	11.2122
13.9091	189.16	191.166	187.132	193.322	191.912	189.819	189.022	191.555	77.6167	76.1952	104.487	88.1795	122.132	6.51791	0.130432	0.132403	6.80361	6.46099	0.129332	0.129175	6.74197	61.0709	58.4432	11.2269	11.0782	11.4788	11.3322
14	188.788	190.787	186.782	192.975	191.55	189.469	188.633	191.191	77.6206	76.417	104.536	90.5858	123.338	7.57973	0.130586	0.132871	7.8661	6.96898	0.129489	0.129625	7.25063	70.8577	63.173	11.2375	11.0471	11.4391	11.2747
14.0909	188.369	190.399	186.34	192.628	191.152	189.101	188.215	190.824	77.5368	76.1575	103.514	87.7748	124.543	7.52985	0.130759	0.133402	7.81698	6.6835	0.129654	0.130099	6.96584	70.6278	60.7485	11.0093	10.7999	11.1952	11.029
14.1818	187.994	190.015	185.935	192.32	190.801	188.744	187.834	190.501	77.82	76.2385	106.996	88.6447	125.621	7.24257	0.130919	0.133897	7.53041	5.93738	0.129802	0.13053	6.22035	68.4496	54.4392	10.8724	10.6393	11.0698	10.9057
14.2727	187.615	189.625	185.551	192.026	190.481	188.449	187.459	190.209	77.9203	76.26	108.251	88.8773	124.452	6.73016	0.131075	0.134387	7.0187	5.41304	0.129934	0.130917	5.69658	64.0753	49.9925	10.8762	10.7067	11.0939	11.0177
14.3636	187.268	189.274	185.201	191.764	190.204	188.138	187.112	189.929	77.7334	76.4366	105.922	90.8007	123.282	6.68648	0.131216	0.134832	6.97566	5.27645	0.130056	0.131278	5.56051	63.7755	48.9947	10.9932	10.9324	11.2267	11.2685
14.4545	186.916	188.899	184.826	191.471	189.921	187.856	186.739	189.634	77.8675	76.4405	107.589	90.8435	122.113	6.91477	0.131363	0.1353	7.20463	5.7544	0.130179	0.131642	6.03899	66.1753	53.3511	11.0612	11.1192	11.2847	11.434
14.5455	186.553	188.512	184.462	191.175	189.579	187.537	186.367	189.305	77.6684	76.2867	105.121	89.1662	120.944	6.9597	0.131509	0.135774	7.25022	6.20303	0.130315	0.132049	6.48821	66.7001	57.4086	11.0743	11.0951	11.2934	11.3754
14.6364	186.17	188.143	184.084	190.84	189.236	187.216	185.985	188.969	77.6855	76.147	105.332	87.6632	119.651	7.23055	0.131657	0.136254	7.52176	6.29459	0.130456	0.132474	6.58039	69.4534	58.3252	11.1608	11.0351	11.3683	11.3024
14.7273	185.78	187.753	183.671	190.495	188.894	186.891	185.574	188.627	77.791	76.3911	106.635	90.3021	117.796	7.87797	0.131811	0.136761	8.1699	6.58776	0.130597	0.132904	6.87418	75.7994	61.2477	11.0375	10.9235	11.217	11.1739
14.8182	185.353	187.366	183.21	190.152	188.521	186.553	185.164	188.285	77.6397	76.1792	104.769	88.0074	115.941	7.01445	0.131974	0.137303	7.30714	5.98294	0.130743	0.133352	6.27	67.9581	55.9291	10.7922	10.7402	10.9889	11.0082
14.9091	184.998	187.041	182.84	189.854	188.215	186.256	184.826	187.994	77.5615	76.1286	103.815	87.4661	114.086	6.56843	0.132107	0.137749	6.86175	5.63954	0.130867	0.133735	5.92715	63.9707	52.9849	10.8524	10.7306	11.0887	11.0337
15	184.636	186.677	182.478	189.557	187.932	185.923	184.46	187.694	77.7033	76.3431	105.55	89.7785	112.23	6.64739	0.132243	0.138212	6.94137	5.37162	0.130991	0.134123	5.65978	65.0202	50.8283	10.9831	10.8047	11.2207	11.1292
15.0909	184.298	186.309	182.119	189.289	187.645	185.641	184.107	187.416	77.4797	76.1034	102.823	87.198	109.303	6.59454	0.132376	0.138664	6.88915	5.33303	0.131104	0.134479	5.6217	64.6099	50.5036	11.0192	10.9179	11.2608	11.2594
15.1818	183.964	185.935	181.748	188.998	187.347	185.35	183.742	187.117	77.847	76.2715	107.332	89.0015	105.851	6.86081	0.132508	0.139123	7.15606	5.638	0.131222	0.134853	5.92721	67.5771	53.4727	11.1075	11.0061	11.3375	11.3288
15.2727	183.589	185.556	181.367	188.683	187.057	185.038	183.357	186.809	77.3941	76.1039	101.792	87.2032	102.398	7.16797	0.132646	0.139605	7.46389	5.73975	0.131344	0.135242	6.02952	70.4386	54.4648	11.1325	10.9921	11.348	11.3027
15.3636	183.188	185.169	180.978	188.371	186.742	184.738	182.959	186.497	77.3954	76.179	101.809	88.0053	98.9456	7.42828	0.132788	0.140106	7.72491	5.87643	0.131467	0.135636	6.16676	73.1778	55.8997	11.1563	11.0796	11.3567	11.3813
15.4545	182.769	184.755	180.585	188.047	186.412	184.423	182.54	186.161	77.4789	75.8488	102.813	84.5184	95.1119	7.93699	0.132934	0.140627	8.23433	6.53043	0.131594	0.136048	6.82134	78.3766	61.8364	11.0709	11.0358	11.248	11.3034
15.5455	182.317	184.35	180.142	187.676	186.046	184.087	182.114	185.808	77.2548	75.832	100.134	84.3442	90.9613	7.47486	0.133087	0.141179	7.77297	6.19274	0.131733	0.136504	6.48431	74.1276	58.9608	10.8632	10.7569	11.0462	11.0211
15.6364	181.907	183.981	179.766	187.386	185.719	183.769	181.744	185.515	77.0457	75.7473	97.6824	83.4691	86.8107	6.78109	0.133222	0.14167	7.07988	5.3518	0.131853	0.136901	5.64393	67.6215	51.4172	10.9175	10.7993	11.1379	11.1184
15.7273	181.535	183.618	179.392	187.1	185.404	183.508	181.364	185.214	77.1316	75.4969	98.6834	80.9209	82.6602	7.38464	0.13335	0.142141	7.68409	6.11077	0.131964	0.137268	6.40341	73.721	58.3631	11.0139	10.9775	11.2228	11.2796
15.8182	181.148	183.19	178.974	186.783	185.037	183.158	180.961	184.874	77.1288	75.3361	98.651	79.3167	78.5096	6.83382	0.13349	0.142665	7.13399	5.69137	0.132095	0.137708	5.98463	68.7071	54.6354	10.8373	10.737	11.0519	11.0367
15.9091	180.801	182.874	178.597	186.505	184.751	182.883	180.626	184.608	76.9332	75.394	96.3822	79.8914	76.692	6.34697	0.133607	0.143107	6.64774	5.10826	0.1322	0.138064	5.40202	64.1099	49.4625	10.9315	10.7588	11.1852	11.1119
16	180.429	182.522	178.252	186.245	184.449	182.596	180.258	184.317	76.792	75.4427	94.7694	80.3775	77.8198	6.9443	0.133727	0.143562	7.2457	5.5099	0.132306	0.138425	5.80418	70.0299	53.3106	11.1031	10.9977	11.34	11.3395
16.0909	180.051	182.154	177.834	185.953	184.136	182.288	179.868	184.008	76.8188	75.3172	95.0731	79.13	78.9476	7.00449	0.133855	0.144056	7.30657	5.70368	0.132419	0.138813	5.99849	70.9039	55.1885	10.9684	10.8815	11.1907	11.2027
16.1818	179.68	181.768	177.473	185.651	183.854	181.96	179.502	183.713	77.2266	75.7064	99.8008	83.0487	80.0754	6.61046	0.133977	0.144532	6.91318	5.2586	0.13253	0.1392	5.55396	67.5936	51.4225	10.9206	10.8361	11.1555	11.1772
16.2727	179.295	181.448	177.103	185.36	183.598	181.672	179.142	183.43	77.1581	75.7301	98.9945	83.2918	81.2031	6.76245	0.134093	0.144988	7.0658	5.55873	0.132632	0.139555	5.85458	69.2835	54.3601	10.9767	11.0056	11.2137	11.3449
16.3636	178.922	181.088	176.711	185.043	183.258	181.383	178.768	183.106	77.136	75.6418	98.735	82.3885	82.3309	6.66881	0.134214	0.145466	6.97281	5.93467	0.132746	0.139957	6.23109	68.6085	57.983	10.8931	10.9084	11.1308	11.2144
16.4545	178.588	180.736	176.333	184.733	182.935	181.072	178.422	182.802	76.839	75.15	95.3031	77.4903	83.2344	6.22973	0.134326	0.145919	6.53434	5.34018	0.132859	0.140358	5.63716	64.3251	52.3644	10.8789	10.7418	11.1415	11.074
16.5455	178.258	180.387	175.996	184.434	182.656	180.816	178.081	182.525	76.961	75.3491	96.7021	79.4461	82.6097	6.41859	0.134433	0.14635	6.72379	5.38645	0.132958	0.140713	5.68392	66.4934	53.0335	10.9721	10.8078	11.235	11.1546
16.6364	177.911	180.036	175.618	184.154	182.321	180.533	177.723	182.229	76.73	75.1119	94.0678	77.1211	81.9849	6.29957	0.134544	0.146807	6.60539	5.1367	0.133064	0.141094	5.4347	65.4043	50.736	11.0311	10.885	11.2963	11.2423
16.7273	177.56	179.701	175.276	183.92	182.014	180.262	177.372	181.951	76.8547	75.3927	95.483	79.8789	81.3602	6.81715	0.13465	0.147244	7.12356	5.57977	0.133159	0.14144	5.87824	70.8693	55.1644	11.0756	10.8896	11.3235	11.2335
16.8182	177.177	179.289	174.903	183.63	181.692	179.927	176.98	181.641	76.65	75.1106	93.1685	77.1086	80.7354	6.78815	0.134768	0.147741	7.09523	5.17047	0.133269	0.141842	5.4695	70.7187	51.3422	10.9968	10.7703	11.2298	11.1212
16.9091	176.829	178.915	174.542	183.365	181.443	179.658	176.622	181.385	76.651	75.3836	93.1788	79.7881	80.1107	6.73853	0.134877	0.148201	7.04623	5.08009	0.133359	0.142175	5.37958	70.4829	50.7503	10.9572	10.8735	11.1948	11.2512
17	176.447	178.561	174.146	183.089	181.137	179.365	176.244	181.084	76.5108	74.923	91.6191	75.3072	79.5759	6.7003	0.134989	0.148682	7.00864	5.46455	0.133458	0.142546	5.76455	70.2738	54.2999	10.9594	10.9816	11.1988	11.3328
17.0909	176.063	178.23	173.772	182.804	180.849	179.048	175.882	180.785	76.3737	75.1807	90.1125	77.7896	79.5759	6.6629	0.135096	0.149145	6.97185	5.57059	0.133559	0.142925	5.87112	70.0629	55.5954	10.8863	10.7549	11.1326	11.0907
17.1818	175.691	177.856	173.417	182.496	180.559	178.751	175.523	180.502	76.538	74.8905	91.9199	74.9985	79.5759	6.26148	0.135203	0.149613	6.57107	4.78544	0.133659	0.143305	5.08649	66.3845	48.1624	10.8465	10.593	11.108	10.9726
17.2727	175.335	177.532	173.093	182.257	180.297	178.523	175.19	180.262	76.3865	74.886	90.2526	74.9557	79.5759	6.20035	0.135299	0.15004	6.5105	4.72914	0.133741	0.143615	5.03061	65.8932	47.7397	10.8695	10.7487	11.1467	11.1655
17.3636	174.972	177.19	172.757	181.998	180.032	178.237	174.846	179.989	76.9693	75.28	96.798	78.7629	79.5759	6.05318	0.135398	0.150482	6.36392	4.82725	0.13383	0.143959	5.1292	65.0201	48.9854	10.8294	10.7774	11.11	11.1811
17.4545	174.625	176.862	172.458	181.775	179.755	177.971	174.529	179.74	76.6532	75.1791	93.2039	77.774	81.3878	5.68349	0.135489	0.150896	5.99478	4.49756	0.133914	0.144285	4.79995	61.249	45.9057	10.8075	10.7754	11.115	11.2092
17.5455	174.336	176.537	172.136	181.556	179.493	177.715	174.217	179.488	76.9613	75.254	96.7051	78.5073	85.4413	5.70974	0.135576	0.151294	6.02156	4.863	0.133994	0.144598	5.16582	61.9149	49.56	10.8861	10.9416	11.2003	11.3611
17.6364	174.027	176.211	171.815	181.283	179.203	177.447	173.899	179.207	76.7672	75.4599	94.4879	80.5496	89.4949	5.60631	0.135665	0.1517	5.91866	4.98771	0.134084	0.144951	5.29101	60.934	50.999	10.9808	10.9948	11.3018	11.387
17.7273	173.726	175.904	171.488	181.004	178.955	177.158	173.578	178.927	77.0988	75.7652	98.3001	83.6537	93.5484	6.1366	0.13575	0.152097	6.44947	5.43944	0.134172	0.145298	5.74321	66.8482	55.6719	11.0341	11.0056	11.3298	11.3646
17.8182	173.399	175.541	171.119	180.729	178.614	176.844	173.224	178.612	76.7295	75.3039	94.0618	78.9986	97.6019	6.08161	0.135845	0.152547	6.39508	5.58877	0.13427	0.145693	5.89308	66.274	57.0435	10.8948	10.7849	11.1789	11.1197
17.9091	173.082	175.198	170.806	180.424	178.357	176.526	172.908	178.335	76.7894	75.1853	94.74	77.8345	101.655	5.71556	0.135932	0.152961	6.02957	4.78923	0.134363	0.146067	5.09404	62.7304	49.385	10.9529	10.635	11.2624	11.0201
18	172.746	174.854	170.515	180.156	178.078	176.319	172.57	178.083	77.2437	75.8337	100.003	84.3619	104.995	6.44464	0.136018	0.153374	6.75919	4.92942	0.134442	0.146388	5.23467	70.9056	51.1954	11.0711	10.8857	11.3467	11.2872
18.0909	172.384	174.446	170.169	179.864	177.782	176.051	172.199	177.79	77.2853	75.6711	100.495	82.6868	107.777	6.28559	0.136115	0.153848	6.60077	5.24757	0.134531	0.146751	5.55331	69.5449	54.3809	10.9028	10.8995	11.1638	11.2688
18.1818	172.051	174.086	169.863	179.605	177.438	175.804	171.872	177.51	76.8449	75.3808	95.3709	79.76	110.56	6.08679	0.136201	0.154273	6.40253	5.04982	0.134618	0.147113	5.35605	67.3761	52.4439	10.7441	10.7148	11.0243	11.0918
18.2727	171.669	173.753	169.56	179.344	177.137	175.552	171.543	177.246	77.4773	75.8619	102.793	84.6551	113.342	5.48674	0.136288	0.154705	5.80303	4.7104	0.134701	0.147459	5.0171	61.6911	49.4862	10.6123	10.692	10.922	11.0978
18.3636	171.399	173.43	169.298	179.112	176.786	175.372	171.271	176.991	77.6417	75.9897	104.794	85.9933	116.125	4.93955	0.13636	0.155069	5.25632	4.75991	0.134778	0.147783	5.06704	56.1397	50.168	10.5428	10.6659	10.9109	11.0798
18.4545	171.137	173.122	169.051	178.857	176.482	175.147	171.009	176.74	77.5056	75.7148	103.135	83.1343	118.908	4.40512	0.136429	0.155416	4.72235	4.16548	0.134857	0.148116	4.47306	50.5044	44.2765	10.8593	10.7184	11.2912	11.1808
18.5455	170.876	172.851	168.846	178.666	176.199	174.963	170.742	176.511	77.2058	75.7878	99.5546	83.8863	121.073	5.60145	0.13649	0.155729	5.91908	4.78009	0.134923	0.148396	5.08805	63.2813	50.5151	10.9388	10.9085	11.3088	11.3544
18.6364	170.518	172.466	168.581	178.363	175.869	174.739	170.42	176.225	76.9835	75.4399	96.9616	80.3493	123.236	4.62087	0.136573	0.156158	4.93906	4.65719	0.135007	0.14876	4.96564	52.8601	49.2695	10.6002	10.8566	10.9849	11.2778
18.7273	170.306	172.175	168.437	178.097	175.557	174.598	170.214	175.985	77.1875	75.4881	99.3394	80.8323	125.399	4.43248	0.136625	0.156432	4.75102	4.81747	0.135078	0.149065	5.12632	51.0714	51.0098	10.9743	10.9387	11.436	11.363
18.8182	170.003	171.836	168.222	177.787	175.239	174.371	169.897	175.689	78.0312	76.4395	109.65	90.8331	127.561	5.83926	0.136694	0.156797	6.15827	5.23503	0.135161	0.149429	5.54437	67.0353	55.8627	11.184	11.0366	11.5223	11.4106
18.9091	169.62	171.439	167.997	177.471	174.891	174.171	169.566	175.396	78.0628	76.1751	110.052	87.9637	129.622	5.51872	0.136775	0.157224	5.83828	5.53179	0.135244	0.149796	5.84161	63.8039	58.875	10.7487	10.8416	11.0643	11.1875
19	169.323	171.076	167.793	177.12	174.539	173.953	169.295	175.099	77.7906	75.9661	106.631	85.7451	131.323	4.78104	0.136843	0.157591	5.10107	4.92319	0.135332	0.150187	5.23354	55.7465	52.793	10.85	10.7031	11.2313	11.0746
19.0909	169.041	170.753	167.576	176.839	174.224	173.783	169.002	174.845	76.9641	75.4161	96.7375	80.1115	133.025	5.82496	0.136907	0.15794	6.14544	4.98246	0.135405	0.150513	5.29324	66.771	53.2362	11.1679	10.822	11.5076	11.2204
19.1818	168.674	170.326	167.31	176.509	173.874	173.594	168.64	174.553	77.267	75.9967	100.278	86.0673	134.726	6.03536	0.136989	0.158391	6.35643	5.01205	0.135486	0.150882	5.32332	69.5657	54.0129	11.0086	10.9808	11.2979	11.3633
19.2727	168.32	169.953	167.064	176.197	173.506	173.454	168.321	174.27	77.8778	76.524	107.717	91.7645	136.427	5.86947	0.137063	0.158805	6.19107	5.55552	0.135563	0.151231	5.86725	68.4527	60.0253	10.9394	11.0119	11.2343	11.3583
19.3636	167.962	169.554	166.806	175.88	173.062	173.243	167.974	173.941	77.642	75.9002	104.797	85.0546	136.188	6.25602	0.13714	0.159236	6.57817	5.67603	0.135652	0.151644	5.98831	72.822	61.0795	10.8269	10.674	11.1021	10.9899
19.4545	167.591	169.144	166.547	175.585	172.607	173.114	167.647	173.676	77.6328	75.8888	104.685	84.9357	135.808	5.18831	0.137217	0.159678	5.51103	4.28514	0.135733	0.152018	4.59792	61.2238	47.0194	10.5729	10.3811	10.8944	10.7853
19.5455	167.301	168.768	166.416	175.337	172.275	173.044	167.392	173.462	78.1119	76.5242	110.677	91.7666	135.428	4.85017	0.137276	0.160016	5.17331	4.31225	0.135792	0.152294	4.62539	57.9445	47.7148	10.9632	10.8931	11.3497	11.3646
19.6364	166.974	168.372	166.25	175.055	171.89	172.919	167.069	173.18	77.7095	76.2928	105.627	89.2319	135.047	6.12351	0.137341	0.160394	6.44713	5.14755	0.135863	0.152631	5.46113	72.1479	56.3659	11.1907	11.0695	11.4997	11.4659
19.7273	166.577	167.898	166.032	174.751	171.488	172.751	166.706	172.888	77.0968	75.3277	98.2766	79.2333	134.667	5.97522	0.13742	0.160857	6.29943	5.15835	0.135941	0.153002	5.47242	70.2988	56.0929	10.9039	10.7723	11.1862	11.1459
19.8182	166.23	167.452	165.871	174.422	171.118	172.617	166.397	172.622	77.468	75.8505	102.681	84.5362	134.609	5.64978	0.137487	0.161262	5.97451	4.57795	0.136014	0.153356	4.89248	67.1828	50.5572	10.8974	10.7846	11.2051	11.1976
19.9091	165.865	167.05	165.653	174.155	170.774	172.474	166.061	172.36	77.4653	75.695	102.649	82.932	134.64	6.00739	0.137557	0.161681	6.33265	5.18226	0.13608	0.153677	5.49722	71.478	56.869	11.068	11.0527	11.3613	11.4463
20	165.499	166.592	165.435	173.826	170.38	172.264	165.705	172.039	77.7192	75.5086	105.746	81.0389	134.67	6.38554	0.137629	0.162124	6.71136	5.54883	0.136161	0.154072	5.8643	76.2775	60.7506	10.9364	10.9565	11.1981	11.2997
20.0909	165.122	166.136	165.188	173.521	169.974	172.073	165.357	171.742	78.05	76.0261	109.889	86.3772	134.701	5.7514	0.137703	0.162583	6.0778	5.35654	0.136238	0.154456	5.67252	69.6143	59.2638	10.7212	10.7001	11	11.0448
20.1818	164.821	165.682	165.022	173.208	169.606	171.874	165.061	171.461	77.3709	75.4051	101.515	80.0021	134.732	5.30391	0.137765	0.162974	5.6308	4.747	0.136313	0.15483	5.06346	64.2124	52.7135	10.8758	10.6552	11.2097	11.0495
20.2727	164.521	165.258	164.815	172.926	169.284	171.716	164.738	171.208	76.9114	75.0135	96.1317	76.172	134.763	5.94191	0.137828	0.16337	6.2693	4.77511	0.136377	0.155154	5.09199	71.3827	52.9342	11.1344	10.9382	11.4425	11.3589
20.3636	164.193	164.707	164.634	172.596	168.937	171.546	164.374	170.911	77.8503	76.1588	107.374	87.7894	135.578	6.39174	0.137898	0.16382	6.7197	5.4932	0.136448	0.155514	5.81055	77.6634	61.3239	10.9839	11.0162	11.2395	11.3694
20.4545	163.837	164.204	164.416	172.282	168.478	171.379	164.027	170.6	77.7428	75.7548	106.038	83.5463	136.395	5.75574	0.137968	0.164278	6.08426	5.28884	0.136526	0.155913	5.60671	70.514	59.1145	10.8197	10.7424	11.0966	11.0855
20.5455	163.499	163.724	164.29	171.983	168.087	171.226	163.715	170.332	77.5614	75.6007	103.814	81.9703	137.212	5.73975	0.138028	0.164679	6.06878	4.71269	0.136595	0.156272	5.03102	70.4416	53.1086	11.0708	10.7912	11.3733	11.1867
20.6364	163.13	163.262	164.084	171.723	167.684	171.093	163.349	170.056	78.1096	76.292	110.648	89.2237	138.029	6.67327	0.138094	0.16512	7.00285	5.25322	0.136659	0.156611	5.57199	82.1552	59.4258	11.172	11.1895	11.4181	11.5646
20.7273	162.703	162.742	163.852	171.396	167.221	170.927	162.955	169.716	77.4334	75.4218	102.264	80.1689	138.767	6.62401	0.138168	0.165621	6.95421	6.26763	0.136736	0.157016	6.58693	81.3156	69.8553	10.9067	11.122	11.1332	11.4221
20.8182	162.287	162.267	163.656	171.027	166.735	170.708	162.606	169.362	77.1929	75.2578	99.4029	78.5449	139.398	6.03143	0.138235	0.166083	6.36221	5.93055	0.136821	0.157473	6.25044	74.4879	66.4203	10.7217	10.7831	10.9816	11.0732
20.9091	161.896	161.847	163.459	170.692	166.317	170.52	162.278	169.061	77.4352	75.3135	102.286	79.0936	140.028	5.6358	0.138296	0.166512	5.96712	5.40059	0.136895	0.157873	5.72099	70.3317	61.0255	10.7037	10.6943	10.9994	11.0242
21	161.537	161.463	163.255	170.339	165.924	170.36	161.969	168.76	77.7948	76.1048	106.682	87.2126	140.659	5.31353	0.138352	0.166914	5.64535	5.33707	0.136965	0.158258	5.65796	67.0672	61.0646	10.5913	10.7013	10.9138	11.0415
21.0909	161.215	161.074	163.084	170.003	165.523	170.211	161.693	168.475	78.1623	76.2712	111.323	88.9984	141.29	4.44923	0.138405	0.167289	4.7815	4.81219	0.137033	0.158634	5.13357	57.2425	55.6761	10.5717	10.5082	10.9661	10.8835
21.1818	160.924	160.752	162.969	169.737	165.181	170.055	161.452	168.237	77.3492	75.3141	101.256	79.0988	141.879	4.49673	0.138447	0.167598	4.82938	4.05532	0.137091	0.158959	4.37711	57.4224	47.1049	11.0555	10.6647	11.5047	11.1366
21.2727	160.609	160.408	162.781	169.51	164.835	169.942	161.144	167.995	77.0172	74.9683	97.3508	75.7391	142.387	5.6785	0.138496	0.167958	6.01161	4.81021	0.137142	0.15925	5.13238	71.4588	55.1711	11.3518	11.0724	11.7017	11.521
21.3636	160.204	159.969	162.574	169.197	164.442	169.757	160.777	167.688	76.9926	75.0839	97.0663	76.8499	142.895	6.39401	0.138556	0.168404	6.72766	5.15587	0.137209	0.159629	5.47852	80.2971	59.1608	11.2225	11.1126	11.4911	11.4993
21.4545	159.824	159.486	162.319	168.902	164.057	169.573	160.401	167.393	78.3562	76.3141	113.832	89.4636	143.404	6.55233	0.138619	0.16888	6.88657	5.56942	0.137273	0.159997	5.89254	83.9371	64.6974	11.2039	11.3207	11.4353	11.6686
21.5455	159.358	159.02	162.093	168.519	163.628	169.357	159.996	167.017	78.3169	76.4797	113.321	91.2753	143.853	7.44932	0.138683	0.169372	7.78416	7.15565	0.137348	0.160433	7.47933	95.3017	82.6105	11.1219	11.3121	11.3073	11.5563
21.6364	158.887	158.467	161.791	168.018	163.138	169.072	159.561	166.589	76.9981	74.8444	97.1297	74.5626	143.93	6.94346	0.138754	0.169936	7.27899	7.06768	0.13744	0.160976	7.39204	88.1627	80.5717	10.6998	10.87	10.8896	11.0862
21.7273	158.509	158.004	161.542	167.603	162.701	168.81	159.233	166.243	76.8133	74.8888	95.0113	74.9829	144.008	5.3339	0.138812	0.170399	5.67	5.95185	0.137518	0.161449	6.27682	68.794	68.709	10.6429	10.7445	10.9284	11.0112
21.8182	158.22	157.583	161.353	167.208	162.288	168.625	158.922	165.905	77.3805	75.3225	101.63	79.1822	144.086	6.06507	0.13886	0.170781	6.40163	6.36349	0.137588	0.161871	6.68899	78.5077	73.8443	11.1589	10.9464	11.4493	11.2155
21.9091	157.782	157.1	161.116	166.787	161.82	168.388	158.518	165.531	77.2311	75.2106	99.854	78.0818	144.164	6.73376	0.138919	0.171273	7.07093	6.16801	0.137666	0.16235	6.49412	86.9874	71.9012	11.0502	10.7418	11.2796	10.9998
22	157.403	156.607	160.854	166.421	161.371	168.224	158.154	165.226	77.5172	75.971	103.277	85.7962	144.589	6.05019	0.138977	0.171755	6.38795	5.16141	0.137732	0.162766	5.48804	79.2184	61.4871	10.7701	10.6278	11.0127	10.9426
22.0909	157.034	156.158	160.659	166.162	160.911	168.086	157.826	164.94	78.5566	76.93	116.471	96.3456	145.284	5.68893	0.139027	0.172185	6.02721	5.25807	0.13779	0.16313	5.58516	76.0347	63.4603	10.8841	10.896	11.1534	11.2464
22.1818	156.675	155.679	160.494	165.802	160.49	167.93	157.485	164.623	77.6979	75.5121	105.484	81.0743	145.979	5.96844	0.139077	0.172612	6.30723	5.46231	0.137852	0.163528	5.7899	79.0505	64.9742	10.9911	10.9599	11.264	11.3057
22.2727	156.274	155.214	160.3	165.479	160.081	167.733	157.133	164.312	77.8142	75.5857	106.924	81.818	146.674	5.88341	0.139128	0.173062	6.22275	5.50491	0.137913	0.163923	5.83299	78.4525	65.7412	10.9739	11.0118	11.2421	11.3514
22.3636	155.893	154.749	160.13	165.128	159.655	167.545	156.79	163.978	76.8558	75.0085	95.4948	76.124	147.37	6.10329	0.139176	0.173494	6.44315	6.14578	0.137976	0.164333	6.47438	80.6051	72.7711	10.8772	10.885	11.1437	11.1898
22.4545	155.495	154.27	159.93	164.746	159.251	167.271	156.442	163.64	77.1735	74.758	99.1744	73.75	147.92	5.47102	0.139226	0.173952	5.81143	5.23448	0.138044	0.164784	5.56364	73.3128	62.5956	10.7453	10.5096	11.0371	10.8374
22.5455	155.146	153.875	159.776	164.405	158.941	167.126	156.151	163.394	77.6916	75.5663	105.407	81.6209	148.463	5.22602	0.139268	0.174333	5.56689	4.46591	0.138094	0.165122	4.7955	70.9524	54.6011	10.9791	10.6046	11.3179	11.016
22.6364	154.753	153.509	159.565	164.083	158.6	166.998	155.807	163.12	78.7223	76.2535	118.687	88.8076	149.005	6.20001	0.139311	0.174746	6.54138	4.96061	0.138144	0.165458	5.29062	84.8597	60.905	11.0962	10.8129	11.3638	11.2141
22.7273	154.339	153.049	159.318	163.734	158.25	166.831	155.441	162.84	77.695	75.4458	105.449	80.4089	149.548	5.68939	0.139361	0.175222	6.03133	4.46117	0.138198	0.165826	4.79163	77.5773	54.8277	10.8948	10.6475	11.1679	11.0768
22.8182	153.974	152.672	159.122	163.455	157.959	166.685	155.13	162.607	76.9504	75.0629	96.5798	76.6476	150.091	5.74869	0.139402	0.175621	6.09111	4.29701	0.138241	0.16613	4.62785	77.9115	52.863	11.0736	10.9785	11.3754	11.4605
22.9091	153.561	152.257	158.865	163.15	157.621	166.528	154.749	162.315	76.7806	74.7804	94.6398	73.9607	151.027	6.58273	0.139449	0.176082	6.9257	5.49554	0.13829	0.166471	5.8268	88.8271	66.5654	11.151	11.2605	11.3924	11.6478
23	153.146	151.766	158.596	162.797	157.229	166.257	154.36	161.965	77.2438	74.6161	100.003	72.4317	152.125	6.38347	0.139498	0.176582	6.72704	5.94652	0.138351	0.166902	6.27832	87.2323	71.8767	11.0026	11.0308	11.222	11.3434
23.0909	152.739	151.284	158.385	162.442	156.82	166.018	153.991	161.634	78.3234	75.6446	113.405	82.4168	153.224	6.52999	0.139543	0.177049	6.87411	5.76668	0.13841	0.167328	6.09901	90.8459	70.9271	10.9173	10.7625	11.1222	11.0599
23.1818	152.333	150.747	158.161	162.102	156.417	165.785	153.614	161.323	78.4107	76.2681	114.546	88.965	154.323	5.91243	0.139591	0.177545	6.25714	5.09111	0.138467	0.167743	5.42394	83.2034	63.7699	10.7373	10.7458	10.9607	11.0823
23.2727	152.025	150.265	157.98	161.799	156.044	165.614	153.306	161.037	77.9445	76.1439	108.555	87.6299	155.422	5.25408	0.139629	0.177958	5.59928	5.36024	0.138516	0.168103	5.69352	74.2989	67.0673	10.8298	10.9107	11.1212	11.259
23.3636	151.715	149.778	157.827	161.46	155.627	165.396	152.979	160.709	77.1866	75.2178	99.3292	78.1527	155.876	5.76427	0.139666	0.178361	6.10995	5.39397	0.138571	0.168517	5.72776	80.6141	66.9984	11.1041	10.8418	11.3938	11.1811
23.4545	151.365	149.249	157.637	161.119	155.234	165.232	152.614	160.417	77.1522	74.946	98.9253	75.5263	155.182	6.10649	0.139707	0.178816	6.45271	5.10611	0.138621	0.168898	5.44037	85.5099	63.6516	11.0289	10.7192	11.2827	11.088
23.5455	151.013	148.722	157.44	160.806	154.88	165.017	152.262	160.128	77.4445	75.3256	102.398	79.2125	154.489	5.78407	0.139747	0.179273	6.13083	4.84378	0.13867	0.169273	5.1785	81.9439	61.0652	11.0146	10.8886	11.2774	11.2813
23.6364	150.644	148.251	157.252	160.52	154.509	164.832	151.907	159.833	77.2596	75.247	100.19	78.4385	153.795	6.43217	0.139785	0.17971	6.77944	5.58521	0.138716	0.169631	5.92037	90.8197	69.9921	11.0578	10.8684	11.2939	11.216
23.7273	150.246	147.701	157.007	160.169	154.091	164.597	151.512	159.512	77.7129	75.5628	105.67	81.5854	153.101	6.15223	0.139827	0.180216	6.5001	4.76578	0.13877	0.170058	5.10146	88.0783	60.7684	10.795	10.4898	11.0124	10.8558
23.8182	149.888	147.228	156.825	159.907	153.775	164.458	151.196	159.29	77.4222	75.5172	102.13	81.1254	151.366	5.21043	0.139863	0.180647	5.55881	4.1161	0.138808	0.170363	4.45216	75.3495	53.1454	10.6918	10.4356	10.9863	10.9083
23.9091	149.553	146.835	156.635	159.649	153.47	164.279	150.887	159.044	77.5955	75.489	104.229	80.8417	149.266	5.41668	0.139894	0.181037	5.76551	4.02149	0.138847	0.170678	4.35793	78.6655	52.1562	10.9477	10.8145	11.2598	11.3216
24	149.214	146.373	156.432	159.433	153.144	164.124	150.548	158.802	77.7944	75.668	106.678	82.6556	147.165	5.52758	0.139928	0.181464	5.87692	4.53466	0.138883	0.170974	4.87146	80.778	58.5975	10.9625	11.0777	11.2526	11.5476
24.0909	148.887	145.94	156.218	159.105	152.793	163.948	150.224	158.499	77.6228	75.6172	104.563	82.1372	145.064	5.55066	0.13996	0.181878	5.90048	5.30129	0.138927	0.171338	5.63853	81.273	68.0307	10.8035	10.8734	11.0871	11.2451
24.1818	148.524	145.505	156.028	158.756	152.415	163.762	149.908	158.215	77.2303	74.933	99.8437	75.4022	143.217	4.87889	0.139992	0.182298	5.2292	4.26898	0.138973	0.171725	4.60669	71.9509	55.3143	10.7054	10.5312	11.0297	10.9504
24.2727	148.241	145.115	155.874	158.521	152.1	163.642	149.637	157.995	77.4413	75.3532	102.36	79.4858	142.666	4.7696	0.140018	0.182649	5.12033	4.25967	0.139007	0.172011	4.59773	70.9231	55.6341	11.0282	10.9565	11.3994	11.4432
24.3636	147.881	144.709	155.721	158.211	151.739	163.481	149.308	157.694	77.8149	76.4485	106.933	90.9321	142.115	5.77718	0.140047	0.18304	6.12837	5.32193	0.139048	0.172364	5.66042	85.7194	69.6705	11.2552	11.1937	11.5502	11.5718
24.4545	147.459	144.235	155.522	157.834	151.337	163.294	148.933	157.365	77.3853	75.281	101.688	78.7723	141.563	6.14117	0.14008	0.183505	6.49289	5.5906	0.139095	0.172775	5.92959	90.749	72.2381	10.9918	10.8027	11.2367	11.133
24.5455	147.059	143.783	155.298	157.462	150.96	163.099	148.589	157.072	77.3746	75.187	101.56	77.8513	141.012	5.44959	0.140112	0.183963	5.80185	4.53659	0.139141	0.173176	4.87606	81.4702	59.5478	10.8734	10.6562	11.1506	11.057
24.6364	146.701	143.388	155.094	157.164	150.666	162.943	148.262	156.813	77.3252	74.8604	100.97	74.7138	140.461	5.90918	0.14014	0.184369	6.26191	5.14134	0.139176	0.173494	5.48119	88.2741	66.8824	11.0101	10.9351	11.278	11.3404
24.7273	146.286	142.929	154.846	156.753	150.314	162.719	147.886	156.48	77.5435	75.3903	103.595	79.855	139.09	5.85577	0.140172	0.184846	6.20905	5.14047	0.139222	0.173913	5.48083	88.2683	67.5895	10.7948	10.8672	11.036	11.228
24.8182	145.953	142.486	154.636	156.451	149.98	162.516	147.579	156.205	77.3776	75.255	101.595	78.5168	137.326	4.9395	0.140199	0.185265	5.29326	5.05711	0.139261	0.17427	5.39791	75.4015	66.6821	10.4736	10.6689	10.7858	11.0436
24.9091	145.652	142.138	154.439	156.087	149.641	162.312	147.313	155.915	77.1844	74.8559	99.3027	74.6711	135.561	4.23367	0.140222	0.185625	4.58785	4.39186	0.139302	0.174655	4.73312	65.4206	58.3912	10.6685	10.7538	11.0865	11.1804
25	145.385	141.817	154.264	155.833	149.337	162.144	147.05	155.664	77.5086	75.1371	103.172	77.3653	133.797	4.72725	0.140242	0.185949	5.0818	4.96168	0.139334	0.174964	5.30331	73.0762	65.8577	11.1264	11.1203	11.5294	11.5421
25.0909	145.053	141.429	154.053	155.475	148.95	161.909	146.72	155.316	77.3714	75.215	101.521	78.1246	132.032	5.50793	0.140266	0.186345	5.86294	5.81666	0.139377	0.17538	6.15879	84.5426	76.8875	11.1428	11.0592	11.4581	11.3838
25.1818	144.678	141.007	153.836	155.102	148.559	161.666	146.382	154.989	77.1988	74.825	99.4722	74.38	130.268	5.47795	0.140291	0.186776	5.83346	5.37088	0.139421	0.175808	5.71352	84.3192	71.2729	10.9233	10.7187	11.2217	11.0469
25.2727	144.329	140.626	153.59	154.756	148.214	161.451	146.061	154.697	77.1667	74.9154	99.0948	75.2353	128.439	5.32426	0.140315	0.18719	5.68024	4.94684	0.13946	0.176193	5.28994	82.4489	66.3052	10.8697	10.7373	11.1773	11.112
25.3636	143.99	140.244	153.344	154.455	147.851	161.242	145.74	154.403	77.2946	75.1314	100.606	77.31	126.381	5.23854	0.140338	0.187602	5.595	5.10906	0.139496	0.176564	5.4526	81.7443	68.7838	11.0014	10.8666	11.3112	11.2511
25.4545	143.603	139.881	153.129	154.102	147.528	161	145.406	154.094	77.1765	74.8288	99.2098	74.4155	124.322	5.8179	0.140361	0.188012	6.17483	5.19212	0.139534	0.176955	5.53613	90.5008	69.8429	10.9899	10.7414	11.2724	11.1068
25.5455	143.219	139.449	152.856	153.767	147.194	160.774	145.05	153.808	76.9981	74.8444	97.1297	74.5626	122.263	5.38876	0.140386	0.188475	5.74622	4.60436	0.139571	0.177335	4.94882	84.4388	62.6721	10.7298	10.5196	11.0231	10.9178
25.6364	142.89	139.14	152.587	153.497	146.876	160.593	144.762	153.562	76.8158	74.5725	95.0393	72.03	120.204	4.8233	0.140405	0.18886	5.1812	4.17701	0.139601	0.177662	4.52186	76.2543	57.2463	10.7256	10.4732	11.0743	10.9571
25.7273	142.549	138.808	152.367	153.221	146.606	160.408	144.462	153.325	77.0574	75.0037	97.8181	76.0781	118.146	4.94867	0.140425	0.189239	5.307	3.86833	0.13963	0.177973	4.21355	78.7336	53.7982	11.0585	10.682	11.4153	11.2246
25.8182	142.218	138.45	152.12	152.95	146.382	160.22	144.131	153.087	77.2078	75.0348	99.5783	76.3764	116.087	5.82257	0.140444	0.189637	6.18135	4.41221	0.139657	0.178263	4.75777	92.3647	60.9563	10.9746	10.7942	11.266	11.2813
25.9091	141.855	138.037	151.805	152.665	146.052	160.014	143.784	152.819	77.4307	75.2599	102.232	78.5647	115.183	4.8995	0.140466	0.1901	5.25882	4.02806	0.139688	0.178611	4.37403	79.2542	56.3962	10.6636	10.6165	10.9651	11.104
26	141.545	137.768	151.593	152.436	145.784	159.857	143.532	152.607	77.0876	74.5411	98.1691	71.7411	114.288	4.58417	0.140481	0.190437	4.94386	3.85211	0.139713	0.17889	4.19842	74.4064	53.7805	10.996	10.8288	11.3714	11.3993
26.0909	141.24	137.35	151.385	152.182	145.502	159.651	143.195	152.341	77.0943	75.0674	98.2471	76.6904	113.393	5.71911	0.140499	0.190833	6.07926	4.72558	0.139741	0.179205	5.07226	91.9692	65.6402	11.4043	11.1637	11.6961	11.6323
26.1818	140.843	136.917	151.094	151.854	145.189	159.4	142.802	152.03	77.3559	75.1626	101.336	77.6135	112.499	6.55	0.14052	0.191309	6.91068	5.31211	0.139774	0.179584	5.65924	105.594	73.6239	11.3307	10.9374	11.5114	11.3094
26.2727	140.458	136.339	150.819	151.521	144.834	159.149	142.387	151.728	76.9339	74.5234	96.3897	71.5795	111.168	6.5917	0.140542	0.191835	6.95298	4.74434	0.139808	0.179983	5.09194	106.229	65.9541	11.465	10.6777	11.5927	11.0779
26.3636	140.097	135.662	150.595	151.217	144.565	158.925	141.929	151.463	76.8607	74.3735	95.5509	70.2183	109.224	8.31919	0.140563	0.192371	8.68107	4.75977	0.139836	0.180322	5.10777	133.414	66.2574	11.6934	10.6923	11.7225	11.124
26.4545	139.703	134.621	150.317	150.908	144.249	158.674	141.33	151.176	76.8862	74.6479	95.8428	72.7257	107.281	9.34285	0.14059	0.193099	9.70555	4.49068	0.139867	0.180694	4.83912	150.605	63.2335	11.7293	10.6828	11.6495	11.1245
26.5455	139.369	133.42	150.078	150.598	144.021	158.454	140.709	150.925	77.0986	74.6411	98.2973	72.6621	105.337	10.6812	0.140617	0.193853	11.0448	4.44953	0.139893	0.181016	4.79834	173.63	62.9007	11.8791	10.6728	11.7013	11.1324
26.6364	139.014	131.832	149.834	150.294	143.72	158.244	139.933	150.657	76.6694	74.7556	93.3853	73.7281	103.394	12.621	0.140647	0.194783	12.9856	4.21419	0.13992	0.181363	4.56341	205.263	60.1228	12.0894	10.7636	11.8072	11.2465
26.7273	138.612	129.915	149.596	150.01	143.478	158.038	139.007	150.406	76.6338	74.2626	92.9873	69.2242	101.319	15.7796	0.140678	0.19587	16.1454	4.63044	0.139945	0.181674	4.98003	258.852	65.4031	12.1264	10.7742	11.7037	11.2478
26.8182	138.122	127.451	149.31	149.723	143.16	157.775	137.89	150.123	76.5765	74.362	92.3475	70.115	98.1023	16.9553	0.140713	0.197247	17.3227	4.25019	0.139973	0.182042	4.6002	282.526	60.7203	12.1672	10.6957	11.6286	11.174
26.9091	137.616	124.826	149.104	149.449	142.949	157.556	136.715	149.887	76.6404	74.3065	93.061	69.6164	94.8852	19.7367	0.140742	0.198665	20.1057	4.40274	0.139996	0.182342	4.7531	334.677	62.8879	12.3556	10.8112	11.7054	11.2997
27	136.891	121.683	148.778	149.155	142.644	157.308	135.226	149.597	76.6287	74.3085	92.9298	69.6341	91.6681	23.1658	0.14077	0.200448	23.5366	4.67264	0.140022	0.182702	5.02343	401.665	66.7226	12.471	10.7578	11.6248	11.1976
27.0909	136.129	118.053	148.432	148.882	142.359	157.061	133.595	149.339	76.4471	73.9586	90.9161	66.5551	88.4511	24.9778	0.140789	0.202461	25.3509	4.20335	0.140047	0.183044	4.55453	443.603	60.421	12.4938	10.4692	11.4402	10.9516
27.1818	135.222	114.106	148.17	148.638	142.099	156.841	131.88	149.107	76.3323	73.9317	89.6615	66.3225	85.234	24.883	0.140797	0.204635	25.2584	3.77421	0.140069	0.183351	4.12576	454.714	54.8814	12.6556	10.526	11.4381	11.0794
27.2727	134.248	110.127	147.959	148.362	141.882	156.664	130.101	148.882	76.4039	74.1349	90.4428	68.0936	84.3804	27.1971	0.140791	0.20683	27.575	3.88416	0.14009	0.183636	4.23604	513.529	56.6714	13.0193	10.8374	11.5497	11.4105
27.3636	133.047	105.631	147.638	148.113	141.61	156.451	128.009	148.623	76.3394	73.8681	89.7382	65.7759	84.639	29.9902	0.140766	0.209388	30.3708	4.53077	0.140111	0.183948	4.883	587.791	65.3198	13.3518	10.8242	11.4342	11.3212
27.4545	131.716	100.742	147.363	147.801	141.339	156.203	125.855	148.355	76.2926	73.9694	89.2296	66.6489	84.8977	28.8235	0.14072	0.212148	29.207	4.05928	0.140135	0.184301	4.41193	589.292	59.3119	13.6058	10.5486	11.2397	11.0521
27.5455	130.191	96.3023	147.159	147.541	141.118	156.012	123.844	148.139	76.3895	73.7334	90.2851	64.6296	85.1563	26.8874	0.140658	0.214769	27.2737	3.79984	0.140154	0.184587	4.15282	574.733	55.8136	14.0101	10.7802	11.2358	11.349
27.6364	128.429	92.3128	146.926	147.276	140.867	155.796	121.854	147.877	76.4964	73.9346	91.4601	66.3475	85.415	26.6797	0.140581	0.217313	27.0687	4.61508	0.140175	0.184898	4.96842	596.78	67.1932	14.6602	11.1309	11.225	11.6103
27.7273	126.257	88.825	146.623	146.986	140.522	155.543	119.919	147.565	76.9806	74.7043	96.9278	73.2494	88.7886	24.5651	0.140488	0.219847	24.9568	5.27256	0.140199	0.185275	5.62634	581.222	77.2208	15.5487	10.7679	10.9794	11.1433
27.8182	123.823	86.4141	146.367	146.647	140.196	155.283	118.364	147.283	76.3887	74.0611	90.2763	67.4458	92.6611	19.1499	0.140397	0.222015	19.5438	3.95341	0.140224	0.185669	4.30764	465.598	58.83	15.1132	10.2056	10.7601	10.6647
27.9091	121.425	85.2281	146.2	146.446	139.975	155.101	117.207	147.096	76.8521	75.1341	95.4535	77.336	96.5335	16.0048	0.140323	0.223609	16.4004	3.46276	0.14024	0.185925	3.81729	406.402	53.0457	15.404	10.4719	10.9078	11.0629
28	119.058	84.3884	146.009	146.233	139.688	154.919	116.097	146.855	77.4402	75.1761	102.347	77.7449	100.406	15.2283	0.140251	0.225053	15.6254	4.04222	0.140258	0.186215	4.39708	404.205	61.344	16.1573	10.611	11.0317	11.1455
28.0909	116.642	83.9331	145.764	146.014	139.388	154.717	115.109	146.631	76.4171	74.3288	90.5873	69.8167	104.278	13.2479	0.140182	0.226377	13.6464	3.20964	0.140276	0.186522	3.56485	352.692	49.3049	13.5335	10.034	10.9584	10.6464
28.1818	114.258	83.8616	145.634	145.86	139.177	154.584	114.294	146.485	76.3922	74.0298	90.3146	67.1725	106.08	11.4519	0.140121	0.227476	11.8515	2.41971	0.140289	0.186733	2.77517	312.689	38.3019	13.1437	10.3442	11.3424	11.2116
28.2727	112.012	83.7386	145.499	145.759	138.944	154.445	113.393	146.305	76.6936	75.0343	93.6579	76.3722	107.86	14.2266	0.14006	0.22854	14.6273	3.53875	0.140301	0.186934	3.89444	398.571	54.643	14.3845	11.1433	11.84	11.8613
28.3636	109.062	83.4925	145.238	145.535	138.636	154.236	112.142	146.04	77.0485	74.6929	97.715	73.143	109.639	17.8174	0.139971	0.230009	18.2196	4.18606	0.140319	0.187249	4.54212	519.178	63.6619	14.294	10.9123	11.7004	11.4378
28.4545	105.354	83.4401	144.997	145.266	138.361	154.046	110.778	145.804	76.5952	74.2991	92.5553	69.5507	111.418	18.5577	0.139864	0.23171	18.9616	3.76898	0.140336	0.187561	4.1254	554.705	57.6937	13.931	10.7383	11.6745	11.2726
28.5455	101.258	83.5538	144.871	145.002	138.065	153.92	109.408	145.566	76.5395	73.6432	91.9363	63.8703	113.197	18.1969	0.139747	0.233456	18.6025	4.30628	0.140352	0.187852	4.66302	565.964	64.8339	13.7399	10.9244	11.2592	11.4386
28.6364	97.401	83.4727	144.65	144.701	137.734	153.711	108.04	145.278	77.1896	75.2856	99.3645	78.8182	114.976	17.1473	0.139623	0.235224	17.5547	4.52719	0.140371	0.18821	4.88434	569.033	69.7836	14.5462	10.7672	11.0739	11.1973
28.7273	93.7904	83.4178	144.423	144.404	137.421	153.532	106.809	145.027	77.8842	75.7837	107.798	83.8447	117.297	14.3115	0.139502	0.236878	14.7206	4.00257	0.140389	0.188545	4.36011	508.933	62.9683	15.2565	10.5718	10.8046	11.0219
28.8182	90.7562	83.4164	144.261	144.152	137.097	153.398	105.836	144.794	77.3462	75.2465	101.221	78.4333	119.766	10.7817	0.139399	0.238237	11.1921	3.86192	0.140405	0.188848	4.2198	392.844	60.6754	15.5542	10.7987	10.6444	11.3264
28.9091	88.5652	83.3454	144.078	143.897	136.773	153.241	105.089	144.536	76.5349	74.1128	91.8861	67.8985	122.236	8.4918	0.139317	0.239276	8.90331	4.48831	0.140421	0.18916	4.84655	311.808	68.8206	15.7565	10.9505	10.6031	11.4377
29	87.148	83.0929	143.787	143.584	136.448	153.019	104.499	144.246	76.545	74.1263	91.9981	68.0174	124.705	6.15867	0.139251	0.24011	6.57102	4.53125	0.140439	0.189525	4.88991	235.062	69.7364	16.2536	10.8134	10.4157	11.2339
29.0909	86.1074	83.0225	143.584	143.303	136.093	152.854	104.118	143.979	76.6711	74.741	93.4044	73.5914	126.454	4.23703	0.139206	0.240668	4.64993	4.53323	0.140455	0.189866	4.89228	169.413	70.6588	16.46	10.4157	10.4685	10.8121
29.1818	85.3434	83.0632	143.39	143	135.738	152.705	103.83	143.713	76.9756	74.7483	96.8703	73.6593	127.959	3.67883	0.139174	0.241058	4.09212	4.37988	0.140471	0.190209	4.73931	152.379	68.7206	17.1733	9.83494	10.5872	10.3915
29.2727	84.9831	83.0673	143.283	142.828	135.549	152.621	103.726	143.61	77.7937	75.9401	106.669	85.4718	129.465	1.8686	0.139158	0.241255	2.28209	2.41043	0.14048	0.190398	2.77008	88.0013	40.9349	18.8017	10.0778	10.1922	10.8928
29.3636	84.82	83.0837	143.175	142.652	135.312	152.509	103.664	143.425	77.8294	75.5435	107.113	81.3904	130.97	1.11673	0.139149	0.241363	1.53033	2.84414	0.14049	0.190621	3.20405	59.2366	47.2002	19.2314	10.6628	11.719	11.4604

## Sheet: Case 4
Time(s)	TC1(K)	TC2(K)	TC3(K)	TC4(K)	TC5(K)	TC6(K)	Tiup(K)	Tidn(K)	Tsatup(K)	Tsatdn(K)	P1(kPa)	P2(kPa)	Mass Flux(kg/m^2s)	qBurgup(kW/m^2)	qradup(kW/m^2)	qcondup(kW/m^2)	qiup(kW/m^2)	qBurgdn(kW/m^2)	qraddn(kW/m^2)	qconddn(kW/m^2)	qidn(kW/m^2)	hup(kW/m^2K)	hdn(kW/m^2K)	up.uncer.h(%)	dn.uncer.h(%)	up.uncer.qi(%)	dn.uncer.qi(%)
0	262.992	263.3	262.907	263.425	263.507	263.868	262.93	263.495	80.1917	79.8036	139.772	133.947	89.9409	7.80843	0.0602199	0.0381647	7.91537	6.02094	0.0593459	0.0374847	6.12619	43.3153	33.3505	11.3934	11.3206	11.3891	11.3538
0.0666667	262.743	263.029	262.626	263.215	263.294	263.674	262.646	263.278	80.298	79.825	141.401	134.263	92.6242	8.75233	0.0606551	0.0385052	8.86011	6.61312	0.059684	0.0377471	6.71903	48.5889	36.6252	12.0506	12.0363	12.053	12.0813
0.133333	262.44	262.736	262.324	262.973	263.074	263.456	262.268	262.988	80.1897	79.6301	139.742	131.404	95.3074	13.9379	0.061141	0.038887	14.0466	10.9019	0.0600542	0.0380354	11.0086	77.1458	60.0387	12.2268	12.2514	12.1771	12.2325
0.2	261.891	262.183	261.763	262.541	262.629	263.02	261.648	262.493	80.1122	79.5765	138.564	130.625	94.6922	16.9372	0.062035	0.0395935	17.0476	13.5188	0.0607677	0.0385936	13.6268	93.9076	74.4972	11.6693	11.6545	11.5834	11.5915
0.266667	261.309	261.636	261.192	262.083	262.189	262.563	261.09	262.052	80.0353	79.578	137.403	130.648	91.4853	16.4965	0.0629421	0.0403163	16.6087	12.8758	0.0614991	0.0391693	12.9852	91.7334	71.1619	11.3094	11.2775	11.2202	11.2107
0.333333	260.76	261.081	260.604	261.629	261.777	262.117	260.523	261.612	80.0949	79.5789	138.302	130.661	88.2785	16.6646	0.0638375	0.0410355	16.7786	13.1728	0.062203	0.0397269	13.2836	92.9935	72.9737	11.267	11.305	11.179	11.2401
0.4	260.176	260.526	260.03	261.169	261.344	261.637	259.962	261.15	80.2601	79.8574	140.818	134.744	85.0716	15.9936	0.0647366	0.0417635	16.1093	13.3057	0.0629352	0.0403107	13.4179	89.645	74.0126	11.2857	11.2954	11.2019	11.23
0.466667	259.646	259.995	259.459	260.737	260.904	261.148	259.405	260.695	80.9815	80.5469	152.214	145.269	81.8647	16.8815	0.0655866	0.0424573	16.9989	13.3671	0.0636559	0.0408891	13.4807	95.2728	74.8311	11.3199	11.2519	11.2353	11.1863
0.533333	259.062	259.394	258.868	260.279	260.46	260.674	258.817	260.24	80.9639	80.2644	151.928	140.884	78.6579	16.4266	0.0665029	0.0432114	16.5459	13.1043	0.0643797	0.0414738	13.2193	93.0314	73.4505	11.2403	11.2198	11.1565	11.1578
0.6	258.525	258.87	258.285	259.847	260.009	260.223	258.277	259.799	80.4665	80.1148	144.01	138.603	75.723	16.0633	0.0673454	0.0439105	16.1843	12.9327	0.0650768	0.0420405	13.0492	91.0195	72.6226	11.21	11.2084	11.1327	11.1507
0.666667	257.952	258.346	257.717	259.42	259.585	259.745	257.726	259.36	80.2553	79.8309	140.745	134.352	76.7003	15.7608	0.0681913	0.0446181	15.8834	12.689	0.0657671	0.0426054	12.8068	89.499	71.3357	11.2472	11.2054	11.1745	11.1522
0.733333	257.417	257.833	257.155	258.992	259.168	259.294	257.189	258.932	80.4539	79.9023	143.814	135.412	77.6777	15.8568	0.069003	0.0453024	15.981	12.4696	0.0664357	0.0431559	12.5887	90.4235	70.3164	11.2423	11.2326	11.1719	11.184
0.8	256.859	257.312	256.59	258.569	258.748	258.853	256.645	258.499	80.4284	79.9688	143.417	136.404	78.6551	15.5027	0.0698246	0.0460006	15.6286	12.7387	0.0670953	0.0437024	12.8591	88.6896	72.0276	11.183	11.2046	11.1155	11.1568
0.866667	256.333	256.842	256.016	258.137	258.337	258.386	256.137	258.076	80.3723	79.7691	142.546	133.438	79.6325	14.6314	0.0706037	0.046668	14.7588	11.8384	0.0677631	0.0442592	11.9602	83.9691	67.0766	11.2165	11.2054	11.1573	11.1646
0.933333	255.827	256.339	255.518	257.747	257.958	257.957	255.627	257.669	80.5008	79.8596	144.547	134.777	80.6098	15.2357	0.071346	0.0473086	15.3647	12.4947	0.0683698	0.0447681	12.6177	87.7352	70.9619	11.3693	11.3475	11.3123	11.3096
1	255.285	255.809	254.972	257.307	257.51	257.506	255.07	257.208	80.3497	79.6257	142.197	131.341	81.5872	16.1563	0.0721368	0.0479963	16.2869	13.1402	0.0690444	0.0453375	13.2645	93.2172	74.6948	11.3486	11.2966	11.2871	11.2532
1.06667	254.732	255.249	254.408	256.871	257.065	257.045	254.514	256.77	80.0894	79.745	138.219	133.085	81.538	15.8358	0.0729495	0.0487088	15.968	12.5953	0.0697155	0.0459076	12.721	91.5466	71.8599	11.2695	11.1745	11.2093	11.1336
1.13333	254.18	254.717	253.868	256.438	256.651	256.61	253.972	256.347	80.2469	79.7686	140.616	133.431	81.0275	16.0162	0.0737306	0.0493992	16.15	12.3779	0.0703529	0.0464526	12.5049	92.9632	70.8176	11.3101	11.2199	11.252	11.1848
1.2	253.599	254.16	253.323	256.026	256.207	256.18	253.399	255.914	80.0943	79.7717	138.293	133.477	80.5171	16.6312	0.0745334	0.0501146	16.7667	12.6362	0.0709878	0.0469989	12.7645	96.7469	72.4666	11.2697	11.2473	11.2099	11.2133
1.26667	253.026	253.604	252.732	255.583	255.786	255.733	252.837	255.48	80.1454	79.6456	139.067	131.63	80.0066	15.8399	0.0753466	0.0508454	15.977	12.4397	0.0716307	0.0475555	12.5693	92.5179	71.4837	11.1517	11.2175	11.0951	11.1859
1.33333	252.488	253.077	252.196	255.157	255.366	255.304	252.318	255.057	80.3044	79.7148	141.499	132.642	79.4962	15.0922	0.0760977	0.051526	15.2309	12.3854	0.0722527	0.0480976	12.5162	88.5449	71.3818	11.2171	11.2551	11.1691	11.227
1.4	251.957	252.565	251.663	254.726	254.942	254.867	251.779	254.619	80.2114	79.7826	140.072	133.639	78.9857	15.9449	0.0768305	0.0521954	16.0852	12.8123	0.0728789	0.0486467	12.9444	93.7541	74.0375	11.2766	11.259	11.2287	11.2297
1.46667	251.402	252.015	251.092	254.295	254.51	254.399	251.228	254.178	80.1935	79.6019	139.8	130.995	78.4752	15.2542	0.0776042	0.0529078	15.3961	12.499	0.0735203	0.0492128	12.6324	90.0174	72.3604	11.2314	11.2174	11.1859	11.1905
1.53333	250.888	251.495	250.575	253.865	254.109	253.95	250.71	253.751	80.1224	79.5008	138.718	129.532	77.9648	15.5617	0.0783139	0.0535667	15.705	12.6254	0.0741325	0.0497566	12.76	92.0641	73.2281	11.3113	11.2413	11.2698	11.2174
1.6	250.32	250.94	250.035	253.43	253.675	253.496	250.142	253.307	80.064	79.5555	137.835	130.322	77.1823	16.201	0.0790693	0.0542737	16.3459	12.7324	0.0747616	0.050319	12.8684	96.1081	74.062	11.3709	11.2268	11.3262	11.2028
1.66667	249.77	250.373	249.457	253	253.262	253.028	249.565	252.875	80.0701	79.5731	137.927	130.577	75.8216	16.8916	0.0798327	0.0549942	17.0381	12.4497	0.0753807	0.0508762	12.5869	100.523	72.6303	11.3184	11.225	11.2702	11.2049
1.73333	249.163	249.798	248.862	252.569	252.844	252.586	248.974	252.44	79.9459	79.4136	136.061	128.283	74.4609	16.6891	0.0806256	0.0557492	16.8374	12.7457	0.0759863	0.0514247	12.8842	99.6127	74.4637	11.2784	11.3092	11.2308	11.2909
1.8	248.568	249.246	248.284	252.108	252.391	252.154	248.395	251.98	80.0159	79.4037	137.111	128.141	73.1002	17.0582	0.0813887	0.0564824	17.2081	13.3642	0.0766134	0.0519966	13.504	102.199	78.2491	11.2854	11.3243	11.2387	11.3021
1.86667	247.959	248.644	247.692	251.631	251.918	251.703	247.789	251.508	79.9559	79.4028	136.211	128.128	71.7395	17.198	0.0821791	0.0572486	17.3495	13.6113	0.077262	0.052592	13.7525	103.374	79.9074	11.2234	11.2296	11.1759	11.2046
1.93333	247.347	248.062	247.114	251.161	251.453	251.233	247.212	251.048	79.8134	79.4322	134.093	128.549	70.3789	16.3753	0.0829491	0.0580019	16.5285	13.0645	0.0779081	0.0531893	13.207	98.7376	76.9566	11.1664	11.1767	11.1249	11.1559
2	246.749	247.517	246.568	250.705	251	250.8	246.652	250.601	79.8329	79.2882	134.381	126.499	69.0182	16.2798	0.0836762	0.0587196	16.4346	13.1377	0.0785205	0.0537595	13.2815	98.5175	77.5276	11.2107	11.2223	11.1744	11.2059
2.06667	246.178	246.927	246.017	250.251	250.529	250.345	246.082	250.137	79.79	79.2182	133.747	125.512	67.7224	16.1553	0.0844065	0.0594469	16.3117	13.247	0.0791467	0.0543464	13.3921	98.0905	78.3536	11.2379	11.2061	11.2042	11.19
2.13333	245.615	246.335	245.49	249.814	250.072	249.87	245.52	249.687	79.7181	78.9682	132.69	122.036	66.616	16.2693	0.0851183	0.0601619	16.4272	12.886	0.0797627	0.0549279	13.0324	99.0773	76.3382	11.2466	11.1534	11.2148	11.1417
2.2	245.043	245.746	244.938	249.373	249.632	249.422	244.948	249.249	79.597	79.0824	130.924	123.615	65.5097	16.2614	0.0858366	0.0608899	16.4209	12.645	0.080357	0.0554926	12.7927	99.309	75.1775	11.2437	11.1577	11.2133	11.151
2.26667	244.493	245.172	244.364	248.925	249.201	248.987	244.382	248.815	79.6337	78.8728	131.457	120.728	64.4033	16.3048	0.0865426	0.0616117	16.4658	12.4068	0.0809402	0.0560507	12.5557	99.9456	73.8822	11.2242	11.2112	11.1953	11.21
2.33333	243.923	244.588	243.807	248.506	248.775	248.539	243.815	248.377	79.4689	78.9745	129.073	122.122	63.2969	16.0504	0.0872474	0.0623389	16.213	12.8502	0.0815112	0.0566007	13.0003	98.6517	76.7423	11.2196	11.2411	11.1939	11.2394
2.4	243.346	244.03	243.266	248.057	248.343	248.064	243.255	247.925	79.3541	78.7549	127.434	119.127	62.1906	16.1478	0.0879316	0.0630509	16.3119	12.7096	0.0821054	0.0571768	12.861	99.5229	76.0236	11.2347	11.1889	11.2114	11.1877
2.46667	242.77	243.449	242.717	247.632	247.907	247.618	242.686	247.495	79.2846	78.595	126.448	116.981	61.0842	16.1127	0.0886219	0.0637759	16.2784	12.4406	0.0826747	0.0577327	12.5932	99.6219	74.5599	11.2419	11.2326	11.2201	11.2373
2.53333	242.189	242.901	242.157	247.206	247.463	247.175	242.121	247.046	79.276	78.7956	126.327	119.678	60.0606	16.2343	0.0892995	0.0644939	16.4014	13.1875	0.0832419	0.0582902	13.3414	100.718	79.2949	11.2526	11.3036	11.2322	11.3049
2.6	241.596	242.326	241.606	246.758	246.971	246.712	241.545	246.571	79.1169	78.406	124.095	114.484	59.427	16.4059	0.0899827	0.0652244	16.5746	13.4353	0.0838446	0.0588868	13.5904	102.043	80.8158	11.2522	11.1941	11.232	11.1917
2.66667	241.017	241.76	241.023	246.289	246.511	246.255	240.966	246.121	78.816	78.418	119.954	114.642	58.7934	16.5161	0.0906636	0.0659591	16.6863	12.727	0.0844352	0.0594755	12.8834	102.907	76.8229	11.1894	11.0761	11.17	11.0793
2.73333	240.45	241.19	240.428	245.862	246.063	245.826	240.398	245.696	79.0633	78.3214	123.349	113.378	58.1598	15.875	0.0913393	0.066695	16.0468	12.243	0.0849875	0.0600301	12.4006	99.4625	74.0894	11.0757	11.0661	11.06	11.0785
2.8	239.905	240.655	239.875	245.437	245.633	245.409	239.874	245.279	79.0617	78.4037	123.327	114.454	57.5261	14.7388	0.091971	0.0673892	14.912	11.81	0.085522	0.0605703	11.9688	92.7291	71.7231	10.9864	11.0345	10.9818	11.0542
2.86667	239.387	240.157	239.374	245.027	245.235	245.004	239.392	244.891	79.0372	78.448	122.988	115.036	56.8925	13.4648	0.0925526	0.0680337	13.6393	10.8494	0.086029	0.0610859	11.0093	85.0573	66.1446	11.0674	11.1045	11.0792	11.1383
2.93333	238.938	239.691	238.884	244.679	244.867	244.594	238.917	244.505	79.8661	79.1691	134.873	124.824	56.2589	14.0051	0.0930875	0.0686313	14.1809	11.6256	0.0864968	0.0615647	11.7865	89.1597	71.2881	11.1838	11.2429	11.1978	11.2759
3	238.438	239.187	238.379	244.304	244.43	244.147	238.417	244.081	79.7601	78.9816	133.307	122.22	55.6253	13.596	0.0936569	0.0692723	13.7731	11.6637	0.0870158	0.0620992	11.8257	86.8107	71.6279	11.106	11.1177	11.1211	11.1458
3.06667	237.982	238.724	237.903	243.948	244.009	243.739	237.969	243.707	79.4235	78.8438	128.423	120.334	59.2622	12.7396	0.0941791	0.0698648	12.9179	10.531	0.087502	0.0626031	10.6942	81.4773	64.8672	11.169	11.1464	11.1973	11.1895
3.13333	237.522	238.303	237.423	243.62	243.639	243.332	237.499	243.32	79.9673	79.3824	136.381	127.837	63.5373	13.827	0.0946851	0.0704433	14.0065	11.7906	0.0879524	0.0630727	11.9548	88.9124	72.9225	11.3727	11.43	11.3965	11.4687
3.2	237.016	237.838	236.873	243.232	243.181	242.865	236.968	242.854	79.9319	79.0634	135.852	123.351	67.8124	15.0112	0.095246	0.0710897	15.192	13.2158	0.0884841	0.0636307	13.3811	96.742	81.6967	11.2122	11.2843	11.2215	11.3026
3.26667	236.488	237.343	236.321	242.799	242.712	242.388	236.47	242.414	79.4344	78.6936	128.58	118.302	72.0875	13.2634	0.0958221	0.0717591	13.4455	11.8741	0.0890386	0.0642167	12.0407	85.6211	73.5439	10.9504	11.0701	10.9694	11.0947
3.33333	236.047	236.917	235.858	242.421	242.308	241.971	236.048	242.018	79.8196	79.0603	134.185	123.308	76.3626	12.346	0.0963047	0.0723245	12.5293	11.943	0.089518	0.0647268	12.1107	80.1986	74.3178	11.065	11.254	11.1037	11.2882
3.4	235.569	236.506	235.413	242	241.873	241.516	235.59	241.558	80.7889	80.1401	149.105	138.986	80.6377	13.0815	0.0967853	0.0728915	13.266	13.2096	0.0900377	0.0652834	13.3784	85.6969	82.8808	11.1641	11.2678	11.1992	11.2872
3.46667	235.113	236.051	234.929	241.537	241.412	241.044	235.138	241.105	80.0004	79.5829	136.878	130.719	84.9127	12.1162	0.097284	0.0734845	12.3018	12.2865	0.0905877	0.0658769	12.4566	79.2958	77.1204	11.0922	11.0877	11.1357	11.1107
3.53333	234.705	235.619	234.518	241.143	241.007	240.595	234.723	240.696	79.9162	79.2478	135.619	125.93	89.1878	12.2921	0.0977279	0.0740161	12.4788	12.07	0.0910761	0.0664075	12.2412	80.6089	75.8212	11.241	11.142	11.2921	11.1759
3.6	234.231	235.18	234.075	240.736	240.577	240.135	234.252	240.258	79.8242	79.2229	134.252	125.578	93.652	13.2222	0.0982057	0.0745925	13.41	12.2954	0.09158	0.0669587	12.4677	86.8368	77.4224	11.3184	11.2204	11.3592	11.254
3.66667	233.738	234.719	233.604	240.318	240.155	239.678	233.769	239.82	79.6656	78.966	131.922	122.006	98.3052	13.6165	0.0987035	0.0751978	13.8055	12.6778	0.0920802	0.0675097	12.8513	89.5861	79.8944	11.1791	11.0564	11.2127	11.0869
3.73333	233.244	234.277	233.096	239.876	239.735	239.216	233.302	239.41	79.4989	78.9508	129.505	121.796	102.958	12.7067	0.0992041	0.0758113	12.8969	10.6877	0.0925871	0.0680721	10.8624	83.8532	67.6956	11.1703	10.9902	11.2117	11.0388
3.8	232.789	233.859	232.629	239.544	239.387	238.825	232.838	239.044	80.1116	79.39	138.554	127.946	107.612	13.9026	0.0996655	0.0763812	14.094	11.6192	0.0929951	0.0685276	11.7948	92.2821	73.877	11.2112	11.1594	11.2471	11.2146
3.86667	232.29	233.391	232.067	239.143	238.95	238.367	232.337	238.613	80.2744	79.5626	141.038	130.425	112.265	13.0327	0.100187	0.0770311	13.2254	11.1117	0.0934849	0.0690781	11.2884	86.973	70.9737	11.068	11.0882	11.1036	11.1399
3.93333	231.863	232.959	231.604	238.776	238.61	237.966	231.914	238.258	79.8964	79.136	135.324	124.361	116.918	12.3863	0.100635	0.0775926	12.5801	10.6143	0.0939014	0.0695492	10.792	82.7542	67.8222	11.1373	11.1148	11.1896	11.1824
4	231.393	232.555	231.119	238.41	238.223	237.565	231.443	237.863	80.059	79.1412	137.759	124.434	121.572	13.3557	0.101091	0.0781701	13.5506	11.0841	0.0943327	0.07004	11.2627	89.5113	70.9588	11.2902	11.4144	11.3363	11.4803
4.06667	230.904	232.086	230.621	238.055	237.826	237.105	230.949	237.424	80.3784	79.3418	142.64	127.259	126.225	13.7019	0.101577	0.0787888	13.8979	13.2327	0.0947821	0.0705547	13.4124	92.3015	84.8446	11.1406	11.3996	11.1779	11.441
4.13333	230.404	231.625	230.136	237.575	237.365	236.587	230.485	236.935	80.3743	79.5018	142.577	129.547	128.474	12.6381	0.102055	0.0794033	12.8353	12.9276	0.0953196	0.0711749	13.1085	85.5057	83.264	10.9631	11.0877	11.0088	11.118
4.2	229.956	231.198	229.704	237.137	236.959	236.132	230.066	236.529	80.3909	79.1784	142.835	124.954	130.529	11.7696	0.102484	0.0799594	11.9679	11.5697	0.0957943	0.0717266	11.7518	79.9589	74.6852	10.9468	10.9622	11.0098	11.0108
4.26667	229.525	230.82	229.265	236.723	236.564	235.727	229.66	236.126	80.9647	80.0171	151.94	137.129	132.583	11.2092	0.10289	0.0804897	11.4085	11.5436	0.0962353	0.0722429	11.7267	76.724	75.1186	11.0023	11.0952	11.0782	11.1517
4.33333	229.14	230.418	228.863	236.303	236.182	235.295	229.271	235.717	80.5377	79.5151	145.124	129.739	134.638	10.8892	0.103274	0.0809944	11.0894	11.3588	0.09668	0.072767	11.543	74.5593	73.8975	11.0503	11.0916	11.1379	11.1529
4.4	228.765	230.017	228.473	235.883	235.787	234.92	228.885	235.326	80.4741	79.5615	144.129	130.409	136.693	10.7173	0.103649	0.0814905	10.9186	11.039	0.0971068	0.0732733	11.2242	73.57	72.0589	11.1559	11.0861	11.25	11.1543
4.46667	228.392	229.642	228.061	235.488	235.393	234.539	228.49	234.94	80.1196	79.5847	138.676	130.744	138.747	11.236	0.104019	0.0819835	11.4382	10.8191	0.0975234	0.0737707	11.0053	77.0923	70.8393	11.3292	11.2602	11.4212	11.3353
4.53333	227.973	229.234	227.637	235.105	235.006	234.136	228.047	234.525	80.066	79.2833	137.866	126.43	140.802	12.6445	0.104415	0.082515	12.8476	12.3498	0.0979378	0.0742688	12.5369	86.8193	80.7577	11.3397	11.3879	11.411	11.4494
4.6	227.512	228.758	227.178	234.694	234.527	233.652	227.575	234.051	80.0807	79.3663	138.087	127.607	142.448	12.8198	0.104854	0.083108	13.0241	12.9836	0.0984204	0.074853	13.172	88.3021	85.1538	11.1164	11.1921	11.1755	11.2363
4.66667	227.073	228.316	226.712	234.257	234.069	233.193	227.147	233.618	79.9218	79.0745	135.701	123.505	143.773	11.6797	0.105274	0.0836807	11.8851	11.9265	0.0988919	0.0754281	12.1159	80.7274	78.3985	11.0158	10.9961	11.0881	11.0492
4.73333	226.66	227.939	226.266	233.861	233.673	232.748	226.733	233.214	80.6066	79.9883	146.208	136.697	145.098	11.939	0.105657	0.084206	12.1454	11.5147	0.09932	0.0759541	11.7052	83.1155	76.3918	11.0867	11.0388	11.1642	11.1025
4.8	226.215	227.509	225.833	233.483	233.252	232.315	226.303	232.808	80.4478	79.9481	143.718	136.095	146.423	11.4245	0.106059	0.0847618	11.6319	11.2745	0.0997429	0.0764773	11.466	79.7495	75.0102	11.0559	11.0919	11.1379	11.1627
4.86667	225.82	227.112	225.426	233.094	232.847	231.915	225.91	232.412	80.1914	79.4909	139.767	129.39	147.749	11.2013	0.106424	0.0852716	11.4097	11.1598	0.10015	0.0769847	11.3524	78.2997	74.2366	11.0959	11.1514	11.1885	11.2287
4.93333	225.416	226.72	224.993	232.683	232.465	231.507	225.495	232.005	79.9261	79.3034	135.766	126.714	149.074	11.4388	0.106796	0.0857936	11.6481	11.5544	0.100558	0.0774955	11.7479	80.0177	76.934	11.1752	11.2053	11.2674	11.2802
5	224.975	226.343	224.568	232.289	232.063	231.053	225.078	231.585	79.8775	79.1483	135.042	124.533	149.2	11.6145	0.10717	0.0863219	11.8248	11.6899	0.100978	0.0780268	11.8845	81.4382	77.9637	11.1989	11.1988	11.2893	11.2708
5.06667	224.537	225.923	224.156	231.9	231.62	230.632	224.648	231.164	79.8665	79.0342	134.879	122.946	148.197	11.9744	0.107549	0.0868615	12.1857	11.8999	0.101397	0.0785591	12.0955	84.1664	79.508	11.2747	11.2367	11.3601	11.3074
5.13333	224.11	225.49	223.695	231.474	231.217	230.168	224.19	230.721	80.5987	79.8637	146.083	134.837	147.193	12.9272	0.10794	0.0874234	13.1396	12.5628	0.101826	0.0791087	12.7595	91.5069	84.5798	11.2927	11.2469	11.3629	11.3075
5.2	223.636	225.027	223.2	231.017	230.78	229.698	223.708	230.262	80.0493	79.4739	137.613	129.145	146.19	13.0662	0.10836	0.0880315	13.2797	12.7021	0.102275	0.0796881	12.8999	92.4391	85.5499	11.2715	11.1162	11.336	11.1725
5.26667	223.168	224.547	222.728	230.592	230.319	229.242	223.222	229.829	79.6482	78.7621	131.668	119.225	145.187	13.8422	0.108774	0.0886352	14.0568	11.8323	0.102714	0.0802589	12.0312	97.9062	79.6415	11.3349	11.0473	11.3931	11.115
5.33333	222.67	224.01	222.211	230.172	229.898	228.834	222.684	229.415	80.2088	79.423	140.033	128.416	144.183	14.8663	0.109222	0.0892951	15.0821	11.8635	0.103118	0.0807892	12.0634	105.858	80.4269	11.3329	11.1844	11.3746	11.2583
5.4	222.141	223.46	221.654	229.713	229.495	228.393	222.128	228.966	81.1266	80.2846	154.587	141.195	143.87	15.3543	0.109689	0.0899904	15.5713	12.619	0.103538	0.0813429	12.8199	110.434	86.224	11.1806	11.1965	11.2105	11.2595
5.46667	221.577	222.9	221.117	229.272	229.016	227.952	221.589	228.519	80.8136	80.0746	149.501	137.995	145.13	14.4576	0.110159	0.0906963	14.6759	12.1061	0.103973	0.081922	12.3082	104.251	82.9144	10.9943	11.0546	11.0301	11.1193
5.53333	221.073	222.363	220.635	228.873	228.584	227.515	221.104	228.106	80.4701	79.7186	144.066	132.697	146.389	13.2686	0.110586	0.0913432	13.4881	11.6436	0.104375	0.0824609	11.8467	95.9092	79.8361	10.905	10.9965	10.9589	11.0729
5.6	220.586	221.899	220.172	228.445	228.17	227.111	220.653	227.701	80.3625	79.4006	142.394	128.097	147.649	12.2102	0.110978	0.0919442	12.4308	11.0462	0.104767	0.0829904	11.2503	88.6078	75.8618	10.9469	11.0018	11.0217	11.0901
5.66667	220.16	221.454	219.734	228.089	227.747	226.721	220.224	227.317	80.3666	79.6233	142.459	131.305	148.908	11.9185	0.111339	0.0925001	12.1401	10.7965	0.105132	0.0834867	11.0015	86.8033	74.4885	11.0324	11.0209	11.1208	11.1189
5.73333	219.743	220.997	219.304	227.718	227.362	226.314	219.792	226.933	80.2465	79.5202	140.609	129.813	150.168	11.703	0.111695	0.0930548	11.9256	10.5431	0.105494	0.0839813	10.749	85.4602	72.9177	11.0532	10.9724	11.1473	11.077
5.8	219.341	220.569	218.867	227.373	226.971	225.935	219.377	226.576	80.005	79.2921	136.947	126.554	151.428	11.3186	0.112038	0.0935929	11.5421	9.70993	0.105837	0.0844552	9.91677	82.8149	67.3309	11.0984	10.924	11.2022	11.0461
5.86667	218.955	220.161	218.421	227.029	226.623	225.601	218.956	226.242	79.778	78.9791	133.57	122.185	150.487	11.7746	0.112372	0.0941203	11.9991	9.37857	0.106151	0.0848909	9.58623	86.2137	65.0959	11.1777	11.1089	11.2805	11.2487
5.93333	218.532	219.726	217.966	226.698	226.286	225.237	218.512	225.878	79.7795	78.9007	133.592	121.11	149.418	12.0443	0.112722	0.0946781	12.2697	10.5327	0.106466	0.0853299	10.7412	88.4416	73.0804	11.0711	11.1059	11.1661	11.23
6	218.089	219.314	217.52	226.321	225.914	224.831	218.095	225.511	80.0352	79.1926	137.401	125.152	148.349	11.0603	0.113066	0.0952311	11.2867	9.23988	0.106815	0.0858204	9.44927	81.7527	64.5801	10.9213	10.8625	11.0274	10.9945
6.06667	217.678	218.956	217.114	226.04	225.593	224.506	217.717	225.217	80.0586	79.2749	137.754	126.311	147.28	10.4536	0.113375	0.0957303	10.6809	8.70172	0.107094	0.0862149	8.91184	77.5898	61.0641	10.994	11	11.1206	11.163
6.13333	217.308	218.57	216.717	225.714	225.274	224.172	217.328	224.875	80.1855	79.4076	139.677	128.196	146.211	10.7174	0.113675	0.0962205	10.9455	9.51943	0.107387	0.0866307	9.73032	79.8113	66.8899	11.0963	11.1794	11.2246	11.3303
6.2	216.874	218.223	216.311	225.381	224.914	223.82	216.933	224.525	80.3214	79.3313	141.76	127.11	145.142	10.5876	0.113983	0.096725	10.8166	9.52391	0.107698	0.0870749	9.73562	79.1779	67.0526	11.0864	11.0103	11.2153	11.153
6.26667	216.498	217.84	215.914	225.1	224.519	223.485	216.549	224.205	80.0172	79.3941	137.13	128.004	144.176	10.5754	0.11428	0.0972164	10.8053	8.5918	0.107996	0.0875045	8.8043	79.141	60.7987	11.1749	11.1148	11.3084	11.2782
6.33333	216.145	217.423	215.498	224.803	224.193	223.172	216.137	223.866	80.0274	79.3173	137.283	126.911	143.336	11.5068	0.114582	0.0977203	11.7376	10.3278	0.108271	0.0879023	10.541	86.2361	72.9235	11.2292	11.3543	11.3478	11.498
6.4	215.733	216.988	215.049	224.429	223.758	222.781	215.703	223.451	80.3224	79.3877	141.777	127.912	142.497	11.479	0.11491	0.098271	11.7108	10.7781	0.108621	0.0884121	10.9923	86.5027	76.3016	11.1743	11.1814	11.284	11.2967
6.46667	215.292	216.594	214.63	224.079	223.36	222.396	215.278	223.082	80.0399	79.2871	137.472	126.483	141.657	11.9539	0.115224	0.0988041	12.1865	10.3934	0.10895	0.0888936	10.6084	90.1118	73.7746	11.1233	10.9837	11.2292	11.104
6.53333	214.865	216.139	214.174	223.733	222.985	221.993	214.838	222.718	80.0409	78.9503	137.487	121.79	140.817	11.4464	0.115557	0.0993728	11.68	9.77131	0.109274	0.0893718	9.98723	86.6491	69.4681	11.0809	11.0642	11.1885	11.1991
6.6	214.439	215.746	213.757	223.397	222.661	221.598	214.424	222.355	80.5808	79.8753	145.801	135.009	139.978	11.6869	0.115862	0.099898	11.9215	10.5392	0.109575	0.0898198	10.7559	89.0701	75.4905	11.0864	11.1688	11.1959	11.2975
6.66667	213.97	215.344	213.313	223.026	222.268	221.177	213.989	221.958	80.3302	79.6469	141.896	131.65	139.209	11.3586	0.116184	0.100457	11.5941	10.4173	0.109912	0.0903234	10.6349	86.7438	74.7299	11.0641	11.1428	11.176	11.2656
6.73333	213.574	214.929	212.895	222.691	221.882	220.785	213.581	221.584	80.0031	79.1109	136.918	124.011	139.156	11.3769	0.116482	0.100979	11.6133	10.742	0.110225	0.0907964	10.9605	86.9401	76.93	10.979	11.1524	11.0966	11.2761
6.8	213.154	214.519	212.464	222.32	221.457	220.379	213.177	221.177	80.1478	79.2429	139.104	125.861	139.103	10.3528	0.116786	0.101515	10.5901	10.992	0.110562	0.0913069	11.2114	79.6074	78.9904	10.9114	11.1238	11.0429	11.2389
6.86667	212.78	214.181	212.074	221.967	221.026	219.977	212.819	220.787	80.1672	79.3538	139.399	127.429	139.051	10.053	0.117049	0.101983	10.2911	10.7021	0.110892	0.0918115	10.9225	77.5794	77.2273	11.0037	11.0707	11.1563	11.1897
6.93333	212.42	213.797	211.681	221.583	220.621	219.6	212.434	220.397	80.5358	79.7821	145.093	133.63	138.998	10.289	0.117319	0.102467	10.5279	10.7972	0.111214	0.0923066	11.0184	79.8184	78.3586	11.1031	11.1125	11.2527	11.2321
7	212.026	213.405	211.325	221.211	220.202	219.204	212.052	219.996	81.1042	80.1563	154.219	139.234	138.945	10.3845	0.117588	0.102952	10.6242	11.0359	0.111539	0.0928118	11.2581	81.1334	80.5071	11.0377	11.0082	11.1821	11.1221
7.06667	211.623	213.015	210.968	220.824	219.794	218.807	211.678	219.62	80.5168	79.7393	144.796	133	138.893	9.79998	0.117856	0.103441	10.0405	9.74917	0.111863	0.0933179	9.97219	76.5509	71.2905	11.0744	10.9222	11.231	11.0563
7.13333	211.25	212.664	210.609	220.488	219.454	218.455	211.304	219.277	80.3073	79.5672	141.544	130.491	139.614	10.6757	0.118107	0.103901	10.917	10.0241	0.112141	0.0937545	10.2479	83.3382	73.3508	11.178	11.0614	11.328	11.2082
7.2	210.839	212.233	210.219	220.111	219.074	218.077	210.887	218.894	80.0733	79.3579	137.975	127.488	141.941	10.8058	0.118391	0.104425	11.048	10.0819	0.112446	0.0942371	10.3065	84.4566	73.8625	11.0282	11.0286	11.1647	11.1695
7.26667	210.453	211.849	209.823	219.776	218.724	217.688	210.516	218.548	80.214	79.3187	140.112	126.931	144.268	9.8744	0.118657	0.10492	10.1174	9.47326	0.112732	0.0946941	9.69872	77.6461	69.6601	10.8535	10.9262	11.0064	11.0808
7.33333	210.137	211.473	209.442	219.455	218.378	217.328	210.17	218.211	80.2417	79.493	140.535	129.421	146.595	9.28941	0.1189	0.105377	9.53319	9.19652	0.113004	0.0951305	9.42275	73.3728	67.9273	10.9394	11.0068	11.1161	11.1744
7.4	209.815	211.134	209.067	219.122	218.054	216.973	209.821	217.869	80.1869	79.3321	139.699	127.121	148.922	9.56989	0.119133	0.105816	9.8144	9.5231	0.11327	0.0955599	9.75009	75.7087	70.3791	10.9993	10.9581	11.1791	11.1229
7.46667	209.497	210.74	208.704	218.815	217.695	216.598	209.472	217.543	80.4143	79.4493	143.198	128.793	151.249	8.91016	0.119373	0.106273	9.15543	8.21149	0.113542	0.0960025	8.43926	70.9404	61.1125	11.0805	11.0334	11.2708	11.2231
7.53333	209.188	210.415	208.353	218.545	217.43	216.253	209.128	217.228	80.4738	79.6906	144.123	132.287	153.117	10.0158	0.119592	0.106692	10.2617	9.80051	0.113771	0.0963765	10.0289	79.7624	72.918	11.3244	11.3975	11.5028	11.5756
7.6	208.795	210.022	207.943	218.171	217.034	215.841	208.701	216.8	80.5502	79.7344	145.32	132.929	153.203	11.2936	0.119856	0.107201	11.5404	11.2278	0.114076	0.0968792	11.4571	90.0535	83.5884	11.2394	11.2315	11.3773	11.3596
7.66667	208.374	209.627	207.496	217.775	216.65	215.409	208.288	216.414	80.0798	79.2433	138.073	125.866	153.289	10.7621	0.120131	0.107737	11.0098	10.1927	0.114386	0.0973942	10.4229	85.8745	75.9847	10.976	10.8379	11.1124	10.9718
7.73333	208	209.234	207.093	217.468	216.281	215.014	207.912	216.081	79.9976	79.2837	136.835	126.435	153.375	10.0765	0.120385	0.108234	10.325	8.99214	0.114659	0.0978489	9.22313	80.7179	67.4218	11.0006	10.8725	11.1564	11.0418
7.8	207.626	208.887	206.681	217.105	216.006	214.669	207.525	215.746	80.5504	79.6703	145.323	131.991	153.461	10.6712	0.120628	0.108716	10.9205	9.53812	0.114907	0.0982667	9.76984	86.005	71.7971	11.0796	11.0581	11.2308	11.2312
7.86667	207.233	208.465	206.28	216.768	215.634	214.299	207.122	215.384	80.5173	79.546	144.805	130.184	153.547	10.3556	0.120887	0.109232	10.6057	9.45484	0.115178	0.0987253	9.68735	83.7699	71.3152	10.856	10.8541	11.0043	11.0203
7.93333	206.888	208.099	205.882	216.435	215.307	213.963	206.785	215.084	80.3352	79.6094	141.973	131.103	153.633	8.66157	0.121122	0.109704	8.91247	7.7519	0.115426	0.0991484	7.98513	70.4825	58.942	10.7241	10.706	10.9128	10.9139
8	206.612	207.778	205.545	216.175	215.029	213.684	206.476	214.812	80.2052	79.386	139.978	127.887	153.265	8.74419	0.121318	0.110101	8.99574	7.96598	0.115629	0.0994959	8.19981	71.2418	60.5482	10.9034	10.9897	11.1186	11.2243
8.06667	206.298	207.45	205.178	215.865	214.746	213.356	206.141	214.496	80.2016	79.3488	139.924	127.359	152.895	8.50085	0.121529	0.11053	8.75308	8.28905	0.115856	0.0998876	8.52355	69.5026	63.0688	10.8466	11.0319	11.0642	11.2519
8.13333	206.003	207.135	204.869	215.599	214.419	213.047	205.853	214.2	80.1489	79.2998	139.12	126.663	152.525	7.57499	0.121719	0.11092	7.82786	8.03009	0.116077	0.100271	8.26525	62.272	61.2693	10.823	10.8992	11.0757	11.1247
8.2	205.734	206.872	204.556	215.296	214.131	212.758	205.568	213.914	80.3002	79.4939	141.435	129.433	152.155	7.88737	0.121893	0.111279	8.14082	7.64151	0.116292	0.100645	7.87731	64.9874	58.6021	11.1299	10.9617	11.3922	11.2017
8.26667	205.437	206.555	204.242	215.036	213.849	212.456	205.239	213.626	80.091	79.2226	138.243	125.575	151.785	8.87625	0.122083	0.111674	9.13033	8.09997	0.116496	0.101004	8.33638	72.9564	62.0252	11.259	11.0877	11.4872	11.3245
8.33333	205.092	206.23	203.88	214.749	213.531	212.136	204.886	213.315	79.8017	79.1304	133.919	124.283	151.285	9.27756	0.122293	0.112112	9.53235	8.16764	0.116719	0.101396	8.40472	76.2075	62.6357	11.3516	11.257	11.5566	11.4852
8.4	204.733	205.881	203.509	214.458	213.216	211.821	204.491	212.98	79.6168	78.934	131.211	121.565	150.321	11.251	0.12251	0.112571	11.5065	9.80211	0.11694	0.101788	10.0399	92.1447	74.8986	11.3645	11.3955	11.524	11.5858
8.46667	204.297	205.441	203.046	214.079	212.829	211.425	204.033	212.571	80.3123	79.5293	141.62	129.944	149.357	11.5345	0.122778	0.11314	11.791	10.7004	0.117216	0.102282	10.939	95.3031	82.2222	11.0385	11.2405	11.1654	11.3883
8.53333	203.866	205.043	202.629	213.726	212.413	211.019	203.647	212.183	80.0955	79.383	138.311	127.845	148.394	9.9934	0.123025	0.113669	10.2507	10.4976	0.117493	0.102782	10.737	82.9666	80.8512	10.7866	11.0715	10.9397	11.2165
8.6	203.495	204.704	202.249	213.344	212.004	210.647	203.293	211.792	80.2635	79.1303	140.87	124.282	147.43	9.67793	0.123239	0.114133	9.93594	10.6923	0.117766	0.103276	10.9325	80.7608	82.4091	10.8245	10.9513	11.0021	11.0949
8.66667	203.135	204.352	201.866	212.947	211.609	210.262	202.939	211.42	81.0512	79.8968	153.35	135.33	146.466	8.94979	0.123453	0.114598	9.20854	9.4589	0.118039	0.103776	9.70001	75.5491	73.7513	10.6394	10.7269	10.8319	10.8861
8.73333	202.814	204.044	201.543	212.598	211.255	209.978	202.66	211.116	80.5699	79.5197	145.63	129.805	145.502	6.93248	0.123637	0.115003	7.19187	8.24902	0.118267	0.104196	8.49083	58.9061	64.5216	10.5869	10.7699	10.8532	10.9761
8.8	202.559	203.815	201.276	212.323	210.94	209.653	202.407	210.808	80.5116	79.463	144.715	128.99	146.274	7.44715	0.123782	0.115322	7.70705	8.53541	0.118477	0.104584	8.77787	63.227	66.8307	11.1258	10.9994	11.4251	11.2186
8.86667	202.28	203.496	200.957	211.978	210.634	209.334	202.072	210.482	80.2954	79.0774	141.359	123.545	147.609	8.77299	0.123957	0.115712	9.0335	8.59672	0.118698	0.104996	8.83987	74.1807	67.2723	11.1928	10.9106	11.435	11.1247
8.93333	201.942	203.168	200.617	211.687	210.32	209.003	201.745	210.189	79.9704	79.1637	136.428	124.748	148.943	8.2501	0.124148	0.116139	8.51128	7.51942	0.11891	0.105394	7.76323	69.8939	59.2497	11.0951	11.0396	11.3335	11.2853
9	201.621	202.867	200.311	211.438	210.005	208.726	201.417	209.878	80.0234	79.412	137.223	128.26	150.278	9.40847	0.124323	0.116534	9.67027	9.46622	0.119099	0.105751	9.71062	79.6602	74.4302	11.2462	11.3071	11.4642	11.5207
9.06667	201.219	202.51	199.932	211.079	209.617	208.33	201.021	209.484	79.9529	79.1662	136.166	124.783	151.613	10.0421	0.124536	0.117017	10.3046	9.72883	0.119355	0.106237	9.97404	85.1143	76.5364	11.1262	10.9809	11.3084	11.156
9.13333	200.858	202.135	199.547	210.745	209.272	207.991	200.655	209.174	79.9385	78.9459	135.951	121.729	152.948	9.63672	0.124744	0.117494	9.90002	8.23167	0.11958	0.10667	8.4776	82.0102	65.0979	10.8759	10.6536	11.0606	10.8631
9.2	200.49	201.78	199.193	210.493	208.957	207.671	200.315	208.893	80.4205	79.4015	143.294	128.11	153.692	8.64772	0.124943	0.117951	8.91173	7.5804	0.119776	0.107047	7.82695	74.3297	60.4438	10.9134	10.92	11.1244	11.1719
9.26667	200.18	201.465	198.849	210.222	208.665	207.373	199.983	208.591	80.3137	79.4546	141.642	128.869	154.074	9.29971	0.12512	0.118363	9.56436	8.46095	0.119965	0.107413	8.7081	79.9234	67.4334	11.1274	11.2343	11.3407	11.4743
9.33333	199.807	201.113	198.464	209.888	208.376	206.999	199.601	208.241	79.8678	79.0243	134.898	122.81	154.456	9.7158	0.125321	0.118835	9.98119	9.27867	0.120182	0.107836	9.52652	83.3616	73.7249	11.1218	11.269	11.3151	11.4746
9.4	199.466	200.755	198.062	209.556	208.047	206.603	199.234	207.877	79.783	79.0075	133.643	122.577	154.838	9.78056	0.125519	0.119303	10.0467	9.89202	0.120411	0.108286	10.1406	84.1069	78.6887	10.9947	11.2443	11.184	11.4278
9.46667	199.069	200.394	197.703	209.195	207.659	206.215	198.871	207.485	79.7015	78.9609	132.446	121.935	155.219	9.21745	0.125719	0.119778	9.48429	10.5664	0.120655	0.108769	10.8158	79.5867	84.1538	11.0409	11.2565	11.2418	11.4192
9.53333	198.718	200.055	197.345	208.784	207.261	205.815	198.507	207.067	80.5754	79.6667	145.717	131.938	155.601	10.1673	0.125904	0.120223	10.4348	11.312	0.120913	0.109283	11.5622	88.4817	90.7547	11.1151	11.1922	11.3008	11.331
9.6	198.32	199.642	196.95	208.328	206.858	205.39	198.106	206.637	80.767	80.0011	148.755	136.889	155.014	9.83947	0.126116	0.120735	10.1078	11.3094	0.121184	0.109829	11.5605	86.1417	91.2897	10.9729	11.0041	11.1485	11.1321
9.66667	197.969	199.281	196.583	207.952	206.412	204.968	197.76	206.241	80.2004	79.3584	139.904	127.495	153.665	9.29582	0.126303	0.121194	9.56484	10.281	0.121444	0.110357	10.533	81.3619	83.0135	10.9413	10.8576	11.1399	11.0059
9.73333	197.589	198.931	196.236	207.602	206.04	204.568	197.395	205.878	80.0291	79.1743	137.308	124.897	152.315	9.59118	0.126489	0.121652	9.8609	9.80618	0.121677	0.110834	10.0589	84.0185	79.389	11.0205	10.8763	11.2182	11.0485
9.8	197.261	198.566	195.824	207.237	205.675	204.199	197.028	205.519	80.0539	79.1803	137.683	124.98	150.966	9.40358	0.126678	0.122122	9.67402	9.3976	0.121904	0.111301	9.65108	82.7019	76.3908	10.8831	10.8576	11.0806	11.0434
9.86667	196.95	198.219	195.428	206.906	205.333	203.838	196.695	205.188	80.1242	79.2939	138.746	126.579	149.617	8.47371	0.126857	0.122569	8.74483	8.65856	0.122115	0.111741	8.91275	75.0174	70.7955	10.7859	10.8382	11.0116	11.0486
9.93333	196.648	197.913	195.088	206.607	205.006	203.504	196.383	204.87	80.2033	79.2062	139.949	125.344	148.267	8.36699	0.127017	0.122972	8.63872	8.6279	0.12231	0.112148	8.88275	74.3563	70.6865	10.7592	10.8216	11.0045	11.0461
10	196.342	197.578	194.771	206.281	204.679	203.19	196.084	204.566	80.8846	80.0821	150.644	138.108	147.159	7.21096	0.127177	0.123379	7.4833	7.54838	0.122505	0.11256	7.80388	64.9598	62.69	10.7659	10.8495	11.0452	11.1014
10.0667	196.141	197.303	194.455	206.03	204.369	202.927	195.817	204.284	80.403	79.5996	143.022	130.961	148.34	7.61514	0.127309	0.123716	7.888	8.22439	0.12267	0.11291	8.48045	68.3454	68.0156	10.9853	11.0206	11.2862	11.2792
10.1333	195.842	196.983	194.147	205.723	204.022	202.603	195.5	203.956	80.0495	79.4083	137.616	128.206	149.521	7.80859	0.127462	0.12411	8.08204	8.07521	0.122865	0.113325	8.33194	70.0042	66.8978	11.1446	11.0287	11.4264	11.2756
10.2	195.52	196.692	193.861	205.434	203.703	202.327	195.184	203.656	79.7908	78.948	133.758	121.757	150.702	8.8283	0.127609	0.124492	9.10232	8.49734	0.12304	0.113701	8.75467	78.881	70.2012	11.1384	10.9427	11.389	11.1867
10.2667	195.164	196.358	193.488	205.145	203.346	201.987	194.828	203.337	79.6737	78.8375	132.04	120.247	151.883	8.66569	0.127782	0.124944	8.94039	7.7886	0.123233	0.11412	8.0466	77.6384	64.6316	11.0777	10.8981	11.3119	11.1523
10.3333	194.828	196.065	193.14	204.867	203.056	201.712	194.494	203.054	80.2896	79.3831	141.271	127.847	153.064	9.27408	0.127939	0.125359	9.5494	8.11024	0.123398	0.114478	8.36881	83.6166	67.6698	11.0432	10.9493	11.2663	11.212
10.4	194.44	195.694	192.791	204.536	202.737	201.407	194.127	202.736	80.4442	79.5381	143.662	130.07	154.245	8.95001	0.128116	0.12583	9.22604	7.90302	0.123583	0.114884	8.16222	81.156	66.2528	10.9602	10.9653	11.1754	11.2214
10.4667	194.094	195.389	192.446	204.243	202.432	201.135	193.798	202.445	80.6806	79.7975	147.378	133.858	154.628	8.92811	0.128275	0.126254	9.20477	8.11095	0.123751	0.115254	8.37074	81.3738	68.2503	10.7991	10.888	11.0221	11.1451
10.5333	193.751	195.055	192.09	203.959	202.106	200.811	193.474	202.143	79.9974	79.3499	136.832	127.374	154.938	7.64915	0.128437	0.126693	7.92647	7.43713	0.12393	0.115651	7.69754	69.8508	62.687	10.6764	10.8449	10.9365	11.1182
10.6	193.482	194.786	191.8	203.692	201.805	200.569	193.21	201.876	80.2654	79.3112	140.899	126.825	155.247	7.30056	0.128566	0.127044	7.5784	7.46709	0.124084	0.115995	7.72805	67.0981	63.0526	10.8662	11.0258	11.1728	11.319
10.6667	193.174	194.489	191.524	203.401	201.514	200.263	192.903	201.562	80.3461	79.5893	142.142	130.812	155.556	7.96313	0.128703	0.127419	8.24152	8.39253	0.124252	0.116372	8.65408	73.2212	70.9512	11.0279	11.0994	11.3128	11.3559
10.7333	192.85	194.208	191.197	203.09	201.189	199.932	192.594	201.243	80.373	79.5113	142.558	129.683	155.866	7.7753	0.128847	0.127815	8.05428	8.06517	0.124434	0.116783	8.32736	71.7716	68.4075	10.9043	10.9416	11.1836	11.1916
10.8	192.553	193.918	190.897	202.821	200.92	199.575	192.302	200.946	80.2481	79.3797	140.634	127.799	156.175	7.66559	0.128982	0.128192	7.94513	8.09628	0.1246	0.117164	8.35907	70.9049	68.7613	10.839	10.8984	11.1281	11.1568
10.8667	192.287	193.623	190.568	202.533	200.611	199.24	192.011	200.639	80.1749	79.2295	139.517	125.671	157.098	7.31637	0.129117	0.12857	7.59647	7.80534	0.124773	0.11756	8.06875	67.9252	66.4589	10.7853	10.8205	11.0879	11.0853
10.9333	191.999	193.352	190.296	202.272	200.335	198.914	191.741	200.362	80.3326	79.2444	141.933	125.881	158.457	6.96146	0.129243	0.128923	7.24208	7.32285	0.124932	0.117926	7.58683	65.0045	62.6403	10.7907	10.6918	11.1169	10.9802
11	191.752	193.1	189.987	202.022	200.071	198.611	191.474	200.103	80.1873	79.199	139.705	125.243	159.815	6.88412	0.129364	0.129267	7.16524	6.55895	0.125082	0.118274	6.82347	64.3855	56.4371	10.9319	10.7211	11.2724	11.0506
11.0667	191.507	192.828	189.692	201.809	199.822	198.341	191.196	199.859	80.3023	79.2203	141.466	125.542	161.173	7.31152	0.129484	0.129611	7.59315	6.71543	0.125215	0.118585	6.98043	68.4724	57.8623	11.1269	10.9031	11.4536	11.2517
11.1333	191.222	192.546	189.375	201.547	199.556	198.078	190.884	199.591	80.0325	79.2787	137.36	126.364	162.532	8.19829	0.129615	0.129987	8.48047	6.87404	0.125358	0.118921	7.13956	76.5033	59.3421	11.2234	11.0487	11.5077	11.3845
11.2	190.877	192.248	189.028	201.279	199.309	197.802	190.54	199.318	79.7656	78.8733	133.387	120.735	163.89	8.80241	0.12976	0.130408	9.0852	7.40035	0.1255	0.119258	7.66639	82.015	63.6507	11.2482	11.2931	11.4976	11.6089
11.2667	190.539	191.907	188.654	200.977	199.016	197.498	190.167	198.983	80.0587	78.8103	137.755	119.877	165.249	9.98736	0.129913	0.130855	10.2708	9.27761	0.125661	0.119639	9.54424	93.2792	79.421	11.1075	11.2973	11.3136	11.5394
11.3333	190.162	191.497	188.256	200.63	198.633	197.121	189.783	198.61	80.3384	79.3288	142.023	127.075	166.364	9.15702	0.130084	0.131359	9.4412	9.15962	0.125857	0.12011	9.42698	86.2649	79.0314	10.7408	10.9336	10.9429	11.1437
11.4	189.82	191.156	187.946	200.296	198.309	196.785	189.483	198.301	81.0712	80.1082	153.678	138.503	165.608	7.68454	0.130226	0.131781	7.96933	8.09832	0.126032	0.120532	8.36633	73.5096	70.7853	10.5834	10.7932	10.8397	11.0334
11.4667	189.542	190.865	187.64	200.015	197.993	196.465	189.2	197.995	80.0932	79.3362	138.275	127.179	164.852	7.30806	0.13035	0.132153	7.59338	8.23065	0.126192	0.120922	8.49925	69.5956	71.6278	10.8633	11.0096	11.1699	11.2678
11.5333	189.258	190.57	187.349	199.696	197.675	196.134	188.901	197.663	80.0925	79.1459	138.265	124.5	164.097	7.82797	0.130472	0.132523	8.11383	8.65483	0.12636	0.121334	8.92406	74.5696	75.2976	11.1131	11.0965	11.4113	11.341
11.6	188.931	190.275	187.021	199.386	197.341	195.774	188.569	197.323	80.0331	79.0776	137.369	123.548	163.341	8.60206	0.130604	0.132926	8.8885	8.93084	0.126533	0.12176	9.20073	81.8948	77.8107	11.0861	11.0833	11.3466	11.315
11.6667	188.574	189.963	186.67	199.031	197.003	195.431	188.232	196.971	79.9952	79.2365	136.8	125.77	162.585	8.30994	0.130746	0.13336	8.59701	9.22115	0.12671	0.122201	9.49171	79.4277	80.6193	10.98	11.035	11.2354	11.2531
11.7333	188.245	189.678	186.324	198.699	196.64	195.062	187.911	196.621	79.9341	78.7099	135.886	118.521	161.829	8.46765	0.130877	0.133768	8.7553	8.95783	0.12689	0.122652	9.22907	81.0847	78.2714	11.1218	11.0216	11.3823	11.2438
11.8	187.88	189.35	185.985	198.37	196.3	194.706	187.543	196.27	80.9499	79.9477	151.699	136.089	162.062	9.69392	0.131018	0.134207	9.98221	9.51293	0.127063	0.123088	9.78483	93.6479	84.1181	11.0988	10.9906	11.3136	11.1995
11.8667	187.497	188.958	185.604	198.029	195.899	194.339	187.169	195.909	80.6364	79.9483	146.678	136.097	162.616	8.87917	0.131174	0.134698	9.16816	8.84485	0.127248	0.12356	9.11747	86.0599	78.6251	10.7266	10.7374	10.9401	10.9505
11.9333	187.189	188.621	185.278	197.722	195.549	194.039	186.879	195.619	80.2825	79.3087	141.162	126.789	163.171	7.30121	0.131303	0.13511	7.59079	7.4629	0.127406	0.123966	7.73613	71.2106	66.5128	10.7245	10.6298	11.0084	10.8999
12	186.915	188.333	184.987	197.478	195.226	193.768	186.58	195.344	79.9746	78.999	136.492	122.46	163.725	8.23276	0.131416	0.135473	8.52286	7.37018	0.127544	0.124323	7.64395	79.9477	65.7008	11.1571	10.9414	11.4452	11.2491
12.0667	186.572	187.977	184.649	197.197	194.929	193.467	186.212	195.035	80.0766	79.0712	138.025	123.46	164.279	9.18622	0.131552	0.135914	9.47695	8.21173	0.127687	0.124696	8.48606	89.2911	73.1786	11.0122	10.9542	11.2466	11.2344
12.1333	186.221	187.63	184.285	196.858	194.593	193.19	185.884	194.734	80.1764	79.1528	139.539	124.596	164.833	7.74892	0.131691	0.136365	8.04028	7.14502	0.127841	0.125101	7.41996	76.0618	64.1968	10.7679	10.8123	11.0293	11.1091
12.2	185.924	187.348	183.997	196.59	194.338	192.93	185.593	194.468	79.9284	78.9572	135.8	121.884	164.558	8.12799	0.131803	0.136734	8.41987	7.66836	0.127967	0.125433	7.9438	79.6851	68.7707	10.9155	10.9098	11.1994	11.2173
12.2667	185.587	187.033	183.643	196.291	194.026	192.609	185.255	194.158	80.0619	78.9862	137.804	122.283	163.837	8.00585	0.131932	0.137161	8.29834	7.39151	0.128116	0.125829	7.66754	78.8868	66.5747	10.8542	10.8041	11.1272	11.1037
12.3333	185.278	186.731	183.351	196.018	193.76	192.343	184.97	193.905	80.1031	79.3253	138.426	127.025	163.116	7.30681	0.132046	0.137545	7.59984	6.72162	0.128244	0.126172	6.99816	72.4716	61.0767	10.7799	10.7741	11.0872	11.1131
12.4	184.988	186.452	183.055	195.743	193.468	192.123	184.678	193.635	80.0111	78.9157	137.039	121.314	162.395	7.54513	0.132155	0.137912	7.83869	7.1867	0.128368	0.126506	7.46373	74.8917	65.0609	10.8863	10.9378	11.1994	11.2705
12.4667	184.697	186.146	182.749	195.497	193.183	191.806	184.379	193.352	80.343	79.4223	142.094	128.406	161.674	7.33414	0.132268	0.138296	7.62823	7.06657	0.128501	0.126867	7.34415	73.3228	64.462	10.7838	10.8467	11.0972	11.1712
12.5333	184.425	185.861	182.461	195.258	192.922	191.506	184.112	193.092	79.9981	79.0827	136.844	123.619	160.953	6.66174	0.132373	0.138655	6.95634	6.78054	0.128626	0.127207	7.05862	66.8148	61.9127	10.846	10.82	11.1989	11.1667
12.6	184.176	185.579	182.202	194.989	192.676	191.231	183.834	192.829	80.0203	79.1756	137.177	124.915	160.182	7.47971	0.13247	0.138991	7.77478	6.81386	0.128748	0.127542	7.09243	74.8914	62.4042	11.1136	11.0207	11.4492	11.372
12.6667	183.888	185.265	181.866	194.737	192.421	190.929	183.505	192.539	80.453	79.4061	143.799	128.175	159.242	8.15116	0.132585	0.13939	8.44679	7.85046	0.128872	0.127886	8.12955	81.9659	71.8581	10.9899	11.0234	11.274	11.3307
12.7333	183.589	184.947	181.528	194.439	192.129	190.583	183.204	192.238	80.2092	79.291	140.039	126.539	158.302	7.25121	0.1327	0.139795	7.5474	7.0776	0.129015	0.128284	7.35727	73.2796	65.1391	10.8774	10.9358	11.1844	11.2471
12.8	183.317	184.646	181.258	194.202	191.863	190.297	182.913	191.966	80.0901	79.0982	138.23	123.834	157.362	7.96068	0.132802	0.140154	8.25737	7.8592	0.129135	0.128619	8.13937	80.3068	72.1144	11.1569	11.1763	11.4602	11.4849
12.8667	182.973	184.33	180.906	193.896	191.523	189.953	182.55	191.609	79.9007	78.971	135.387	122.073	156.422	9.07492	0.132922	0.140584	9.37221	9.00744	0.129284	0.12904	9.28823	91.3029	82.4606	11.0613	11.0935	11.3067	11.3416
12.9333	182.605	183.991	180.541	193.577	191.155	189.602	182.211	191.279	80.0811	79.2336	138.093	125.729	155.482	8.02063	0.133049	0.14104	8.31855	8.10347	0.129439	0.129481	8.38491	81.451	74.8353	10.7315	10.78	10.9884	11.035
13	182.289	183.712	180.236	193.268	190.867	189.298	181.926	190.99	80.7994	79.7528	149.273	133.2	154.802	7.41896	0.133154	0.141422	7.71741	7.65437	0.129572	0.129864	7.93637	76.3143	71.3462	10.8299	10.8609	11.131	11.1486
13.0667	181.981	183.414	179.937	192.981	190.564	188.98	181.612	190.677	80.2495	79.304	140.656	126.723	155.396	8.09122	0.133259	0.141807	8.3902	8.19366	0.129706	0.13025	8.47622	82.7746	76.1068	10.9148	10.8712	11.2034	11.1495
13.1333	181.64	183.123	179.597	192.646	190.253	188.672	181.301	190.378	80.214	79.3187	140.112	126.931	155.989	7.21411	0.133371	0.14222	7.51366	7.0862	0.129845	0.130655	7.36935	74.3284	66.3554	10.7483	10.6872	11.0553	10.9916
13.2	181.363	182.854	179.326	192.379	189.992	188.423	181.036	190.127	80.1243	78.83	138.747	120.145	156.582	7.06326	0.133464	0.142567	7.36329	6.89352	0.129957	0.130985	7.17715	72.9674	64.4867	10.9014	10.8842	11.2458	11.2311
13.2667	181.057	182.555	179.052	192.108	189.712	188.131	180.726	189.827	80.0596	78.9378	137.768	121.618	157.176	7.87508	0.133563	0.142941	8.17563	7.76845	0.130079	0.131343	8.0526	81.2151	72.6182	10.908	10.8827	11.2164	11.1928
13.3333	180.733	182.237	178.755	191.838	189.399	187.811	180.432	189.548	80.1381	79.1871	138.956	125.076	157.769	6.73203	0.133669	0.14334	7.03312	6.46183	0.130208	0.131727	6.74654	70.1251	61.1317	10.6855	10.5406	11.0197	10.8805
13.4	180.473	181.958	178.537	191.615	189.171	187.571	180.185	189.333	80.1212	79.055	138.7	123.234	158.363	6.73626	0.133753	0.143661	7.03779	5.91471	0.130306	0.132021	6.19985	70.3329	56.2201	10.919	10.7259	11.2916	11.1416
13.4667	180.202	181.662	178.25	191.394	188.94	187.299	179.881	189.074	80.1208	79.1897	138.694	125.112	158.591	7.61673	0.133847	0.144025	7.91877	6.79966	0.130408	0.132329	7.08524	79.3783	64.4789	10.9987	10.8693	11.323	11.2502
13.5333	179.922	181.355	177.919	191.138	188.668	187.022	179.585	188.822	79.8957	78.9424	135.314	121.681	158.765	6.99149	0.133947	0.144414	7.29406	5.82598	0.130521	0.132671	6.11206	73.1678	55.6253	10.8468	10.7114	11.1791	11.1169
13.6	179.676	181.083	177.623	190.926	188.46	186.799	179.311	188.603	79.5956	78.6902	130.903	118.256	158.939	7.30461	0.134036	0.14476	7.60765	6.30643	0.13061	0.132944	6.5929	76.2935	59.983	10.982	10.9324	11.3231	11.3535
13.6667	179.376	180.794	177.296	190.668	188.215	186.507	178.994	188.327	80.0891	79.0404	138.214	123.032	159.114	7.77995	0.134134	0.14515	8.08352	6.66724	0.13072	0.133282	6.9542	81.7305	63.6326	10.9927	11.0562	11.2982	11.4335
13.7333	179.078	180.509	176.949	190.435	187.944	186.235	178.687	188.058	79.806	78.9653	133.983	121.995	159.288	7.58822	0.134233	0.145545	7.89233	7.27	0.130827	0.133612	7.55744	79.8165	69.2752	10.8032	10.9546	11.1097	11.3024
13.8	178.798	180.207	176.635	190.144	187.637	185.955	178.401	187.769	79.7357	78.6296	132.948	117.443	159.462	6.94908	0.134328	0.145926	7.2537	6.91898	0.130947	0.133985	7.20695	73.5183	66.0341	10.8169	10.8449	11.1552	11.1867
13.8667	178.498	179.938	176.376	189.897	187.359	185.696	178.117	187.51	79.8341	78.8829	134.398	120.867	157.424	7.4621	0.134415	0.146278	7.7672	6.96159	0.131053	0.134318	7.25003	79.0289	66.7424	10.9655	10.8501	11.2981	11.2031
13.9333	178.191	179.647	176.043	189.635	187.072	185.406	177.804	187.23	79.7305	78.6704	132.871	117.99	154.588	7.44345	0.134512	0.146673	7.74909	6.90167	0.131166	0.134675	7.19063	79.0129	66.237	10.9678	10.9468	11.2858	11.299
14	177.931	179.345	175.722	189.377	186.774	185.153	177.505	186.949	79.5543	78.6663	130.304	117.935	151.753	7.79861	0.134603	0.147049	8.10476	7.56768	0.131274	0.135018	7.85713	82.7436	72.5613	10.8775	10.8167	11.1867	11.144
14.0667	177.615	179.03	175.398	189.092	186.485	184.827	177.198	186.671	79.6334	78.534	131.453	116.171	148.917	7.07936	0.1347	0.147454	7.38604	6.20608	0.131394	0.135401	6.49608	75.7044	60.0728	10.8556	10.627	11.1795	10.9906
14.1333	177.328	178.786	175.104	188.892	186.241	184.602	176.916	186.451	79.4688	78.5683	129.072	116.627	146.082	7.61101	0.134783	0.147805	7.91817	6.34802	0.131482	0.135686	6.63842	81.2556	61.5334	11.0083	10.9816	11.3375	11.395
14.2	177.005	178.478	174.763	188.621	185.987	184.308	176.581	186.151	79.5808	78.4606	130.688	115.202	143.246	8.0183	0.134881	0.148218	8.32602	7.60517	0.131589	0.136034	7.89607	85.8352	73.3217	10.9328	11.1967	11.2262	11.5365
14.2667	176.697	178.153	174.451	188.316	185.686	183.995	176.279	185.839	79.556	78.5151	130.33	115.92	140.891	7.33829	0.134975	0.148619	7.64655	7.83845	0.131709	0.136424	8.1299	79.056	75.7513	10.6992	11.0257	11.0108	11.3292
14.3333	176.393	177.868	174.18	188.029	185.362	183.683	176.004	185.53	79.503	78.4416	129.564	114.951	138.8	6.79577	0.135059	0.148985	7.10451	7.90126	0.131828	0.136816	8.19327	73.621	76.5094	10.7638	11.0019	11.1166	11.2995
14.4	176.097	177.628	173.893	187.719	185.025	183.384	175.725	185.207	80.4126	79.2039	143.171	125.311	136.709	7.0953	0.13514	0.149335	7.40451	8.32129	0.131949	0.137218	8.61387	77.6867	81.2607	10.9136	11.0025	11.2659	11.2788
14.4667	175.794	177.32	173.627	187.382	184.693	183.06	175.43	184.875	80.3444	79.3468	142.116	127.33	134.618	7.14567	0.135224	0.149708	7.45538	8.25621	0.132075	0.13764	8.54938	78.4072	81.0151	10.8941	10.8187	11.2339	11.0842
14.5333	175.522	177.019	173.341	187.091	184.354	182.74	175.147	184.576	79.9232	78.5914	135.722	116.934	132.527	7.01749	0.135307	0.150073	7.32769	7.33669	0.132194	0.138044	7.63043	76.9524	71.9957	10.92	10.5863	11.2676	10.8886
14.6	175.232	176.737	173.052	186.831	184.068	182.457	174.851	184.318	79.7075	78.6438	132.535	117.633	130.436	7.46396	0.135388	0.150439	7.77465	6.47559	0.132298	0.138397	6.76982	81.7147	64.0631	11.0234	10.5906	11.3568	10.9545
14.6667	174.944	176.426	172.72	186.576	183.835	182.191	174.534	184.07	79.5316	78.4272	129.977	114.762	129.909	7.78064	0.135476	0.150834	8.09184	6.3523	0.132391	0.138717	6.64698	85.1755	62.9192	10.9966	10.8151	11.3061	11.2135
14.7333	174.65	176.078	172.414	186.339	183.581	181.914	174.217	183.807	79.8769	78.4771	135.034	115.419	132.351	7.80953	0.135564	0.151237	8.12127	6.73028	0.132485	0.139043	7.02542	86.0852	66.6991	10.9226	10.9453	11.2208	11.3309
14.8	174.328	175.769	172.097	186.086	183.301	181.633	173.899	183.529	79.6627	78.6504	131.879	117.722	134.794	7.84406	0.135652	0.15164	8.15633	7.04305	0.132585	0.139389	7.33867	86.5514	69.9731	10.7323	10.7635	11.0261	11.1231
14.8667	173.995	175.466	171.8	185.796	183.042	181.362	173.614	183.276	80.4186	79.222	143.264	125.567	137.237	6.492	0.135737	0.152037	6.8048	5.87585	0.132684	0.139738	6.17196	73.0168	59.315	10.5388	10.627	10.8817	11.0311
14.9333	173.746	175.228	171.548	185.572	182.808	181.157	173.376	183.051	80.3889	79.453	142.804	128.846	139.679	6.30474	0.135804	0.152351	6.61795	6.32547	0.132764	0.14002	6.62198	71.171	63.9197	10.6839	10.8706	11.0859	11.2952
15	173.455	174.981	171.29	185.295	182.514	180.926	173.107	182.775	80.3268	79.1593	141.843	124.686	142.122	6.34319	0.135875	0.152689	6.65685	6.59873	0.13286	0.14036	6.89571	71.7482	66.5507	10.7106	10.8013	11.1103	11.1883
15.0667	173.206	174.753	171.015	185.028	182.236	180.716	172.869	182.538	80.0558	78.9676	137.711	122.028	144.547	5.74868	0.135942	0.153008	6.06276	5.87589	0.132949	0.140681	6.17332	65.3221	59.6052	10.5165	10.5724	10.9568	10.9937
15.1333	173.004	174.514	170.777	184.792	182.003	180.505	172.656	182.319	80.3049	79.1337	141.507	124.33	146.873	5.13392	0.136002	0.153297	5.44838	5.53405	0.13303	0.14097	5.83188	58.9965	56.5183	10.7182	10.8306	11.2298	11.299
15.2	172.803	174.301	170.556	184.588	181.739	180.295	172.428	182.075	79.8598	79.1508	134.78	124.568	149.199	6.07494	0.136058	0.153567	6.38975	6.53385	0.133109	0.141258	6.83208	69.0276	66.3797	11.1501	11.1373	11.6287	11.5599
15.2667	172.522	174.017	170.314	184.329	181.466	179.999	172.138	181.786	80.0891	79.0404	138.214	123.032	151.525	6.95382	0.136128	0.15391	7.26908	7.0573	0.133206	0.14161	7.35602	78.9693	71.5947	11.3684	11.2225	11.7532	11.5873
15.3333	172.262	173.688	170.014	184.056	181.177	179.701	171.808	181.476	79.8617	78.9376	134.808	121.616	153.85	8.71316	0.136204	0.154288	9.02892	8.28924	0.133305	0.141976	8.58846	98.1978	83.7581	11.3788	11.2557	11.6663	11.5598
15.4	171.896	173.282	169.648	183.7	180.847	179.341	171.409	181.112	79.6646	78.4277	131.907	114.769	156.176	9.41381	0.136302	0.154772	9.73019	8.90784	0.133425	0.14242	9.20767	106.058	89.67	11.1871	11.1368	11.4106	11.3913
15.4667	171.514	172.876	169.293	183.359	180.506	178.964	171.028	180.756	80.6138	79.5596	146.321	130.381	158.4	9.45014	0.136398	0.155257	9.76715	9.04391	0.133545	0.14287	9.34436	108.027	92.3387	11.0356	10.9533	11.24	11.1895
15.5333	171.138	172.463	168.915	182.991	180.154	178.605	170.638	180.406	80.7958	79.7807	149.215	133.61	160.156	9.48711	0.136495	0.155753	9.80477	8.5033	0.133666	0.143329	8.80438	109.134	87.497	10.9254	10.8373	11.1226	11.0841
15.6	170.765	172.075	168.528	182.629	179.82	178.312	170.269	180.082	80.3738	79.2478	142.57	125.929	161.912	8.74391	0.136589	0.156241	9.0622	8.27153	0.133776	0.143749	8.57319	100.809	85.0223	10.6673	10.7145	10.8864	10.9807
15.6667	170.387	171.737	168.222	182.287	179.481	178.015	169.96	179.777	79.882	78.9151	135.109	121.307	163.668	7.19494	0.136671	0.156676	7.51379	7.12313	0.133883	0.144165	7.42536	83.4145	73.619	10.5551	10.5745	10.8462	10.8846
15.7333	170.085	171.461	167.954	182.011	179.204	177.766	169.684	179.523	79.9618	78.6958	136.299	118.331	165.424	7.11238	0.136739	0.157035	7.4317	6.6294	0.133971	0.144505	6.93209	82.8305	68.752	10.731	10.5838	11.0687	10.9527
15.8	169.771	171.192	167.642	181.74	178.92	177.523	169.392	179.27	80.0596	78.9378	137.768	121.618	167.181	6.64107	0.13681	0.157416	6.96088	5.93084	0.134057	0.144845	6.234	77.9214	62.1339	10.9426	10.9597	11.3049	11.3785
15.8667	169.48	170.945	167.368	181.512	178.662	177.291	169.1	178.995	80.1446	79.0709	139.055	123.454	168.937	7.8912	0.136874	0.15776	8.21146	7.96621	0.134134	0.14515	8.26979	92.3095	82.7607	11.0035	11.1575	11.3273	11.5029
15.9333	169.138	170.615	167.015	181.172	178.319	176.935	168.766	178.649	79.8761	78.7583	135.022	119.174	169.2	7.15714	0.136954	0.158196	7.47796	7.43339	0.134245	0.145592	7.73756	84.1262	77.4599	10.7496	10.7527	11.0628	11.0581
16	168.857	170.37	166.732	180.908	178.068	176.651	168.511	178.41	79.5847	78.4295	130.745	114.792	169.288	6.72473	0.137016	0.15854	7.04599	6.36008	0.134329	0.145931	6.66472	79.2343	66.6601	10.6271	10.5538	10.9949	10.9343
16.0667	168.57	170.086	166.453	180.658	177.815	176.379	168.235	178.151	81.132	80.0014	154.676	136.893	169.377	6.2153	0.137081	0.158901	6.53702	6.36439	0.134411	0.146261	6.66946	75.0491	67.9517	10.852	10.967	11.2421	11.366
16.1333	168.338	169.828	166.189	180.406	177.569	176.09	167.967	177.867	80.446	79.3318	143.69	127.118	169.465	7.2486	0.137137	0.159222	7.57073	7.57339	0.134493	0.146595	7.87892	86.5022	79.9607	10.8047	10.9342	11.1676	11.2801
16.2	168.038	169.509	165.879	180.109	177.278	175.743	167.68	177.574	80.1254	78.8888	138.763	120.947	169.554	5.73727	0.137207	0.159617	6.0599	6.30955	0.134589	0.146993	6.61561	69.2126	67.0377	10.5334	10.6859	10.9334	11.0531
16.2667	167.809	169.317	165.678	179.901	177.033	175.501	167.481	177.346	79.9872	78.968	136.68	122.033	169.642	5.75822	0.137253	0.159881	6.08119	6.49647	0.13466	0.147288	6.80293	69.5041	69.1508	10.7864	11.006	11.2689	11.4178
16.3333	167.536	169.049	165.431	179.638	176.732	175.204	167.2	177.031	80.3442	79.4127	142.113	128.269	169.41	6.46235	0.13731	0.160216	6.78574	7.76805	0.134748	0.147654	8.07501	78.1262	82.7206	11.123	11.269	11.5399	11.6003
16.4	167.254	168.771	165.181	179.345	176.409	174.853	166.913	176.69	80.2998	79.2397	141.427	125.815	169.121	7.37196	0.137369	0.16056	7.69579	8.59721	0.134845	0.148065	8.90472	88.8524	91.3766	10.8855	10.9859	11.2374	11.2605
16.4667	166.919	168.459	164.899	179.016	176.045	174.51	166.623	176.363	80.776	79.7471	148.898	133.116	168.832	6.14187	0.137436	0.160955	6.46621	7.52511	0.134948	0.148505	7.83321	75.3222	81.0761	10.5556	10.6388	10.9291	10.9258
16.5333	166.679	168.206	164.702	178.74	175.732	174.252	166.411	176.103	80.6589	79.5251	147.035	129.883	168.543	5.57609	0.137485	0.161248	5.9008	6.58735	0.135031	0.148865	6.89593	68.8121	71.4025	10.9558	10.7761	11.4274	11.1368
16.6	166.435	167.903	164.492	178.477	175.448	173.982	166.112	175.808	80.3767	79.0941	142.614	123.778	168.255	7.91284	0.137538	0.16157	8.23795	7.80884	0.135111	0.149212	8.11789	96.086	83.9369	11.2782	10.9884	11.6236	11.3195
16.6667	166.117	167.522	164.136	178.156	175.114	173.655	165.757	175.489	80.2589	79.0345	140.799	122.951	167.966	7.64556	0.137612	0.162018	7.97125	7.12002	0.135207	0.14963	7.42963	93.2326	77.0272	10.776	10.7144	11.0624	11.0381
16.7333	165.846	167.231	163.831	177.904	174.814	173.41	165.503	175.241	80.0284	78.9814	137.298	122.217	168.867	6.12273	0.137672	0.162386	6.44888	6.43402	0.135283	0.149969	6.74408	75.4479	70.0613	10.6039	10.7391	10.9793	11.1238
16.8	165.606	166.987	163.557	177.666	174.52	173.139	165.235	174.962	80.1017	78.9413	138.405	121.666	170.315	7.03222	0.137723	0.162709	7.35877	7.04466	0.13536	0.15031	7.35517	86.4383	76.6002	10.9068	11.033	11.2795	11.4046
16.8667	165.336	166.701	163.191	177.373	174.222	172.845	164.928	174.655	80.0373	78.9118	137.432	121.261	171.763	6.74598	0.137785	0.1631	7.07303	7.57765	0.135443	0.150686	7.88866	83.3191	82.3942	10.5655	10.9288	10.9164	11.2584
16.9333	165.061	166.488	162.909	177.094	173.921	172.507	164.709	174.361	79.9644	79.078	136.338	123.553	173.211	5.00019	0.137837	0.163428	5.32765	6.91007	0.135529	0.151075	7.22159	62.8674	75.7914	10.276	10.794	10.7532	11.1374
17	164.876	166.284	162.706	176.834	173.659	172.213	164.51	174.086	80.7895	79.5149	149.115	129.736	174.659	5.29064	0.137876	0.16368	5.61842	7.17545	0.135604	0.151422	7.48743	67.1091	79.1724	10.729	10.8496	11.2675	11.2019
17.0667	164.651	166.041	162.465	176.552	173.371	171.885	164.263	173.787	80.3597	79.0967	142.352	123.813	176.107	5.65946	0.137922	0.163981	5.98762	6.99627	0.135687	0.151804	7.30876	71.363	77.1858	10.797	10.7438	11.2879	11.0941
17.1333	164.39	165.813	162.259	176.257	173.118	171.615	164.04	173.527	80.0664	79.1497	137.871	124.553	176.705	5.25357	0.137967	0.164276	5.5821	6.41439	0.135761	0.152152	6.72734	66.4741	71.281	10.8243	10.5572	11.3418	10.9429
17.2	164.163	165.572	162.06	176.005	172.874	171.347	163.797	173.284	80.067	78.9464	137.88	121.737	176.105	6.3788	0.13801	0.164559	6.70768	5.84869	0.13583	0.152477	6.16207	80.1106	65.3193	10.961	10.4248	11.4122	10.8567
17.2667	163.91	165.247	161.796	175.786	172.602	171.155	163.518	173.075	79.7786	78.7728	133.579	119.369	175.505	6.03416	0.138064	0.164917	6.36348	4.94088	0.135891	0.152767	5.25464	75.9915	55.7213	10.7194	10.3156	11.1394	10.8344
17.3333	163.649	165.039	161.558	175.627	172.388	170.95	163.294	172.89	79.9301	78.8097	135.825	119.869	174.905	5.65781	0.138109	0.165218	5.98751	4.69453	0.135943	0.153012	5.00861	71.824	53.2377	10.6569	10.3629	11.1267	10.9542
17.4	163.406	164.782	161.331	175.432	172.19	170.771	163.049	172.71	80.1778	79.0756	139.561	123.52	174.305	5.75762	0.138154	0.165527	6.08771	4.09349	0.135993	0.153256	4.40789	73.4602	47.0756	10.9487	10.6464	11.4209	11.3121
17.4667	163.203	164.501	161.075	175.316	171.995	170.582	162.782	172.523	80.5379	79.4498	145.127	128.8	173.705	6.81434	0.1382	0.165841	7.14482	5.30028	0.136037	0.153468	5.61495	86.8739	60.3283	10.9369	11.023	11.3357	11.6178
17.5333	162.881	164.206	160.809	175.098	171.752	170.328	162.497	172.27	80.1734	78.911	139.493	121.25	173.106	6.09004	0.138254	0.166217	6.42098	5.78102	0.1361	0.153772	6.0961	77.9971	65.2977	10.6246	10.7287	11.0208	11.2183
17.6	162.672	163.971	160.548	174.862	171.561	170.088	162.278	172.07	80.1558	79.0499	139.225	123.163	171.854	5.54235	0.138296	0.166516	5.87367	4.63996	0.136157	0.154056	4.95541	71.5239	53.2724	10.672	10.4363	11.1458	10.9985
17.6667	162.431	163.709	160.328	174.673	171.357	169.935	162.025	171.886	80.1111	79.1336	138.547	124.327	170.151	6.12404	0.13834	0.166823	6.45574	4.91572	0.136204	0.154288	5.23147	78.8118	56.4022	11.0086	11.0886	11.459	11.6924
17.7333	162.154	163.459	160.054	174.432	171.13	169.731	161.742	171.617	80.5648	79.2382	145.549	125.794	168.447	6.84665	0.138387	0.167164	7.17877	7.15698	0.136262	0.154573	7.4731	88.4338	80.8963	10.8642	11.0999	11.244	11.5186
17.8	161.842	163.187	159.777	174.102	170.813	169.463	161.472	171.33	80.081	78.8365	138.091	120.234	166.744	5.86814	0.138438	0.16753	6.20071	5.82261	0.136339	0.154962	6.13924	76.1847	66.3745	10.5616	10.4411	10.9738	10.8498
17.8667	161.627	162.944	159.547	173.893	170.584	169.294	161.251	171.155	79.8537	78.6621	134.689	117.878	165.04	5.64902	0.138478	0.167823	5.98196	4.87248	0.13639	0.15522	5.18945	73.4911	56.1067	10.6131	10.4269	11.0893	10.974
17.9333	161.36	162.69	159.331	173.672	170.33	169.136	161.004	170.929	80.2064	78.9841	139.996	122.255	163.337	5.60096	0.13852	0.168136	5.93428	5.55378	0.136443	0.155489	5.8711	73.4458	63.8542	10.7677	10.891	11.2456	11.4128
18	161.14	162.448	159.094	173.441	170.082	168.913	160.769	170.687	80.1585	78.9621	139.266	121.951	161.876	5.78221	0.13856	0.168433	6.11589	5.88659	0.136501	0.155787	6.2043	75.8696	67.6403	10.8265	10.6342	11.3016	11.1048
18.0667	160.913	162.169	158.849	173.233	169.794	168.705	160.513	170.475	80.2491	79.0457	140.649	123.105	160.931	5.99141	0.138602	0.168752	6.32549	4.66111	0.136559	0.156087	4.9792	78.8084	54.4593	10.8688	10.3757	11.3169	10.9221
18.1333	160.639	161.925	158.606	173.048	169.577	168.575	160.258	170.301	79.9584	78.9917	136.248	122.359	159.986	6.07132	0.138644	0.169075	6.40579	4.78825	0.136602	0.156313	5.10664	79.7736	55.9271	10.9223	10.8448	11.3617	11.4607
18.2	160.367	161.666	158.352	172.847	169.299	168.406	159.984	170.058	79.685	78.4756	132.205	115.399	159.041	6.67457	0.138687	0.169408	7.00945	6.03268	0.136655	0.156588	6.35142	87.2914	69.3522	10.9755	11.0919	11.3773	11.5909
18.2667	160.066	161.375	158.077	172.595	169.016	168.17	159.691	169.794	79.5059	78.3491	129.606	113.739	158.096	6.76824	0.138734	0.169778	7.10358	6.20971	0.136717	0.156916	6.52887	88.5899	71.3965	10.8481	10.8287	11.2215	11.2705
18.3333	159.767	161.071	157.835	172.339	168.727	167.967	159.417	169.553	79.9429	78.7086	136.017	118.503	157.151	6.44272	0.13878	0.170136	6.7785	5.8583	0.136776	0.157234	6.17788	85.2921	68.0053	10.7691	10.7414	11.153	11.1975
18.4	159.463	160.812	157.586	172.079	168.445	167.788	159.144	169.305	79.7614	78.5654	133.325	116.588	156.206	6.56769	0.138823	0.170481	6.90389	6.25911	0.136833	0.15754	6.57908	86.9698	72.505	10.7132	10.7232	11.0993	11.1649
18.4667	159.223	160.51	157.298	171.802	168.167	167.563	158.881	169.057	79.6257	78.525	131.341	116.052	152.748	5.77873	0.138866	0.170835	6.11536	5.56035	0.136894	0.157871	5.88074	77.1599	64.9578	10.6186	10.502	11.0469	10.9675
18.5333	158.983	160.283	157.063	171.573	167.942	167.377	158.649	168.855	79.4774	78.2915	129.196	112.991	149.056	5.86019	0.138902	0.171133	6.19718	5.10394	0.136944	0.158144	5.42469	78.2752	59.899	10.7611	10.4894	11.2266	11.0311
18.6	158.734	160.022	156.795	171.333	167.703	167.217	158.381	168.639	79.424	78.2166	128.431	112.022	145.364	6.21712	0.138942	0.171463	6.55452	5.25476	0.136993	0.158415	5.57585	83.0142	61.6644	10.6188	10.4396	11.0472	10.9822
18.6667	158.491	159.764	156.532	171.085	167.451	167.086	158.151	168.448	79.3249	77.9262	127.019	108.325	141.673	4.91784	0.138981	0.171788	5.25563	4.2016	0.137042	0.158683	4.52304	66.6737	49.9663	9.98644	9.95746	10.4832	10.5776
18.7333	158.306	159.577	156.355	170.915	167.281	166.964	158.002	168.317	76.7193	75.3866	93.9468	79.8184	137.981	3.45369	0.139008	0.172021	3.79176	3.21189	0.137077	0.158879	3.53358	46.6493	38.0238	9.41718	9.6746	10.1571	10.5153
18.8	158.162	159.428	156.248	170.789	167.101	166.888	157.885	168.195	73.0689	70.6169	59.199	42.1549	134.047	2.69923	0.139028	0.172191	3.03751	3.02613	0.137105	0.159042	3.34803	35.8128	34.3113	8.86422	9.42311	9.87177	10.4085
18.8667	158.047	159.323	156.163	170.657	166.948	166.824	157.818	168.106	70.6794	67.6554	42.5349	26.9806	127.325	1.04955	0.139043	0.172321	1.38799	1.58111	0.137132	0.15919	1.9032	15.9286	18.9467	7.6332	8.32335	9.15771	9.61077
18.9333	157.989	159.301	156.163	170.609	166.866	166.821	157.795	168.075	69.3684	65.3455	35.105	18.4672	120.603	1.10937	0.139047	0.172355	1.44785	1.13955	0.137142	0.159247	1.46171	16.3734	14.2287	7.67689	7.28193	9.7307	8.97822
19	157.915	159.233	156.139	170.56	166.804	166.788	157.749	168.042	68.5451	64.7307	30.9891	16.6106	113.88	0.452361	0.139055	0.172426	0.790927	0.303336	0.137153	0.159308	0.625576	8.86649	6.05528	6.7039	8.45235	9.02407	14.7569
19.0667	157.902	159.234	156.152	170.539	166.791	166.837	157.77	168.066	68.5389	63.7919	30.9597	14.0677	107.158	-0.36054	0.139055	0.172425	-0.0219748	-0.511363	0.137151	0.159301	-0.189132	-0.246268	-1.81379	13.9848	50.3834	45.7809	20.0612
19.1333	157.915	159.208	156.186	170.537	166.818	166.865	157.751	168.069	68.3845	63.2824	30.2329	12.8254	100.436	1.01267	0.139054	0.172416	1.35123	0.291028	0.137148	0.159279	0.613231	15.12	5.85219	9.70025	9.40284	14.0069	19.5848
19.2	157.872	159.116	156.131	170.475	166.801	166.859	157.674	168.02	67.6638	62.5234	27.0162	10.9813	93.5357	1.41489	0.139063	0.172496	1.75354	1.20137	0.137154	0.159315	1.52362	19.4815	14.4424	8.45008	8.5253	10.5762	11.4046
19.2667	157.86	159.048	156.084	170.43	166.764	166.805	157.668	167.999	67.722	61.6999	27.2654	9.20498	84.9433	-0.342783	0.13907	0.172551	-0.00406508	-0.169342	0.137164	0.159373	0.152981	-0.0451948	1.43915	12.8592	6.25322	70.5391	10.4563
19.3333	157.926	159.06	156.092	170.463	166.771	166.841	157.689	168.028	67.1933	62.5788	25.0673	11.1106	76.351	0.326725	0.139065	0.172514	0.665398	-0.00487292	0.137158	0.159341	0.317409	7.3528	3.01007	10.3071	8.66216	29.2212	44.388
19.4	157.91	158.996	156.051	170.447	166.746	166.823	157.623	167.984	67.4075	60.8543	25.9401	7.64145	67.7587	1.33171	0.139071	0.172565	1.67045	1.02542	0.137163	0.159366	1.34774	18.5162	12.5804	8.34514	7.97878	10.9911	11.126
19.4667	157.861	158.964	155.996	170.376	166.73	166.799	157.614	167.974	67.0347	61.69	24.4364	9.18513	59.1664	-0.525544	0.139078	0.172623	-0.186738	-0.481219	0.137171	0.159413	-0.158845	-2.0616	-1.49453	14.2541	43.9315	30.8118	31.9242
19.5333	157.9	158.993	156.067	170.396	166.774	166.874	157.666	168.041	67.0583	61.8166	24.5293	9.44068	50.574	-0.450773	0.139071	0.172564	-0.112039	-1.21746	0.137161	0.159354	-0.895163	-1.23653	-8.42709	120.475	19.7977	10.7386	12.2444
19.6	157.887	158.984	156.082	170.415	166.801	166.954	157.644	168.075	66.8927	60.2795	23.8821	6.71312	41.9817	0.32408	0.139071	0.172567	0.662818	-0.793552	0.137151	0.1593	-0.471323	7.30366	-4.3724	7.41627	24.621	16.7579	10.1289
19.6667	157.864	158.976	156.083	170.404	166.85	166.996	157.646	168.091	66.944	61.5785	24.0811	8.96505	35.6927	-0.284509	0.139073	0.17258	0.0542437	-0.328346	0.137145	0.159266	-0.0061605	0.598045	-0.057838	17.7144	154.584	16.6743	9.59479
19.7333	157.9	158.979	156.113	170.407	166.862	167.011	157.677	168.098	66.7001	61.2199	23.1465	8.28706	32.0539	-0.605606	0.13907	0.172551	-0.266888	-0.242949	0.137143	0.159253	0.079221	-2.93357	0.741225	56.6193	36.6082	12.4503	19.3514
19.8	157.931	158.997	156.138	170.438	166.843	167.039	157.704	168.118	66.6966	60.169	23.1332	6.54623	28.415	-0.700296	0.139066	0.172519	-0.361616	-0.547889	0.13714	0.159237	-0.22574	-3.9735	-2.09118	48.3676	1236.8	10.3769	15.489
19.8667	157.96	159.013	156.175	170.467	166.842	167.08	157.718	168.134	66.2412	60.1403	21.4659	6.50345	24.7762	-0.000220116	0.139062	0.172484	0.338417	-0.138569	0.137135	0.159208	0.183543	3.6995	1.69958	15.9735	16.9991	11.7104	17.0506
19.9333	157.966	158.999	156.162	170.469	166.829	167.079	157.72	168.121	66.8138	61.0382	23.5784	7.9606	21.1374	-0.584303	0.139063	0.172493	-0.245655	0.217938	0.137136	0.159212	0.540055	-2.7023	5.04333	34.3594	8.8485	12.4884	17.8487
20	157.992	159.01	156.228	170.482	166.778	167.088	157.743	168.107	66.2312	59.6716	21.4306	5.83799	17.4986	0.166726	0.139058	0.172449	0.505321	0.446744	0.137138	0.159225	0.768877	5.52192	7.09067	11.796	7.10841	41.1316	11.9572
20.0667	157.965	158.983	156.209	170.452	166.766	167.081	157.706	168.092	66.7017	60.0768	23.1524	6.40959	14.1293	0.576339	0.139062	0.172481	0.914972	0.388796	0.137142	0.159245	0.710956	10.0541	6.58202	7.45388	11.4562	15.3064	15.3165
20.1333	157.974	158.976	156.235	170.475	166.783	167.12	157.733	168.139	66.8046	60.6472	23.5431	7.29514	13.0581	-0.222728	0.13906	0.172469	0.11589	-0.629365	0.137136	0.159212	-0.307248	1.27451	-2.85833	8.80628	9.03671	14.0907	17.3689
20.2	157.945	158.924	156.172	170.448	166.734	167.064	157.656	168.059	66.2627	59.7586	21.5426	5.9569	11.9868	1.1272	0.139067	0.17253	1.4659	1.06357	0.137146	0.159268	1.38575	16.0395	12.7954	10.082	10.5059	12.9559	13.4746

## Sheet: Case 5
Time(s)	TC1(K)	TC2(K)	TC3(K)	TC4(K)	TC5(K)	TC6(K)	Tiup(K)	Tidn(K)	Tsatup(K)	Tsatdn(K)	P1(kPa)	P2(kPa)	Mass Flux(kg/m^2s)	qBurgup(kW/m^2)	qradup(kW/m^2)	qcondup(kW/m^2)	qiup(kW/m^2)	qBurgdn(kW/m^2)	qraddn(kW/m^2)	qconddn(kW/m^2)	qidn(kW/m^2)	hup(kW/m^2K)	hdn(kW/m^2K)	up.uncer.h(%)	dn.uncer.h(%)	up.uncer.qi(%)	dn.uncer.qi(%)
0	272.646	272.817	272.672	270.819	270.886	270.721	272.58	270.707	78.4172	78.0164	114.631	109.463	140.452	7.68299	0.0433652	0.0258673	7.75824	5.88981	0.04687	0.0282935	5.97151	39.9575	30.9901	11.0416	10.9311	10.9321	10.8566
0.0909091	272.265	272.489	272.313	270.562	270.596	270.449	272.246	270.456	79.9807	79.4742	136.583	129.15	139.27	6.39432	0.0440274	0.026321	6.47078	4.62548	0.0473656	0.0286416	4.70809	33.6555	24.6521	11.7588	11.8743	11.6686	11.8319
0.181818	271.949	272.196	272.033	270.363	270.376	270.224	271.879	270.168	79.9426	79.2441	136.012	125.876	138.089	11.0187	0.0445762	0.0266986	11.0961	9.39705	0.0477535	0.0289151	9.48038	57.8116	49.6553	12.033	12.0181	11.921	11.935
0.272727	271.336	271.586	271.406	269.841	269.837	269.679	271.232	269.623	79.3259	78.4879	127.033	115.562	136.908	11.9695	0.0457127	0.0274853	12.0491	9.03141	0.0487174	0.029598	9.11654	62.7864	47.6968	11.2705	11.0988	11.139	10.9942
0.363636	270.842	271.127	270.939	269.562	269.511	269.328	270.811	269.353	78.932	78.1848	121.538	111.613	135.727	9.08209	0.0465782	0.028089	9.16325	6.63546	0.049287	0.0300039	6.72165	47.7553	35.1609	10.6749	10.6761	10.5534	10.591
0.454545	270.442	270.738	270.529	269.255	269.183	268.998	270.435	269.032	78.7454	77.9484	118.999	108.604	134.545	7.75671	0.0473039	0.0285982	7.83921	6.50339	0.0498601	0.0304142	6.59065	40.8954	34.4909	10.8411	11.1287	10.7382	11.0604
0.545455	270.098	270.413	270.171	268.967	268.912	268.684	270.107	268.747	78.9692	78.0431	122.049	109.801	132.533	6.93453	0.0479225	0.0290344	7.01818	6.23778	0.0503762	0.0307852	6.326	36.7178	33.1719	11.0476	11.2664	10.9605	11.2074
0.636364	269.799	270.102	269.829	268.679	268.624	268.372	269.79	268.441	78.8817	78.0664	120.849	110.097	128.385	6.9587	0.0484941	0.0294393	7.04341	6.83271	0.0508986	0.0311622	6.92191	36.8941	36.3594	11.1952	11.2516	11.1159	11.1893
0.727273	269.453	269.82	269.481	268.365	268.303	268.046	269.47	268.13	78.9635	77.6464	121.971	104.852	124.237	6.60504	0.0490766	0.0298538	6.69083	6.17994	0.0514625	0.031571	6.2702	35.1213	32.9173	11.2748	10.9579	11.2018	10.8984
0.818182	269.145	269.538	269.168	268.113	268.053	267.759	269.166	267.886	78.8586	77.9532	120.535	108.665	120.089	6.89429	0.049614	0.0302378	6.98109	5.12388	0.0519228	0.031906	5.215	36.6833	27.4571	11.5769	11.2186	11.5093	11.1827
0.909091	268.788	269.213	268.82	267.884	267.819	267.492	268.799	267.625	78.8488	78.0289	120.401	109.621	115.941	8.31265	0.0502235	0.0306753	8.40058	6.28265	0.052348	0.0322165	6.37457	44.2253	33.6218	11.7597	11.9141	11.6814	11.8783
1	268.38	268.815	268.387	267.589	267.461	267.141	268.363	267.253	78.538	77.9888	116.225	109.113	112.231	9.5875	0.0509538	0.0312022	9.6768	8.45818	0.0529301	0.0326433	8.5512	50.9776	45.1814	11.7846	12.0286	11.6948	11.9647
1.09091	267.93	268.402	267.839	267.186	267.007	266.707	267.86	266.783	78.6402	78.1638	117.585	111.342	118.038	11.5607	0.0517793	0.0318014	11.6516	10.7394	0.0536748	0.0331923	10.8338	61.577	57.4376	11.7387	11.8636	11.6355	11.7757
1.18182	267.406	267.824	267.222	266.679	266.443	266.171	267.259	266.218	78.7795	78.1231	119.46	110.821	123.844	13.0111	0.0527787	0.0325321	13.1038	12.3397	0.0545949	0.0338751	12.4358	69.5237	66.1147	11.505	11.7135	11.3903	11.6114
1.27273	266.838	267.229	266.563	266.136	265.776	265.596	266.652	265.593	79.9042	79.0771	135.439	123.541	129.651	12.9196	0.053829	0.0333063	13.0143	14.0762	0.0556091	0.0346337	14.1743	69.689	75.9951	11.1875	11.513	11.0682	11.3986
1.36364	266.296	266.66	265.929	265.475	265.049	264.961	266.095	264.917	79.4537	78.8198	128.855	120.007	135.457	11.4047	0.0548267	0.0340479	11.5014	13.9962	0.056748	0.0354932	14.0965	61.6227	75.748	10.9896	11.184	10.8793	11.0669
1.45455	265.841	266.146	265.398	264.877	264.371	264.38	265.613	264.325	79.0319	78.4182	122.914	114.644	141.264	10.4353	0.0556788	0.0346861	10.5335	12.3861	0.0577847	0.0362827	12.4883	56.4553	67.1751	10.8978	10.8463	10.799	10.7374
1.54545	265.378	265.649	264.943	264.356	263.778	263.869	265.17	263.826	78.8616	78.3604	120.575	113.887	144.517	8.64394	0.056476	0.0352872	8.74368	9.81948	0.0586844	0.0369734	9.92346	46.9311	53.5055	10.8428	10.7264	10.7598	10.636
1.63636	265.003	265.294	264.57	263.973	263.302	263.474	264.819	263.429	78.9002	78.2828	121.103	112.878	141.206	7.88796	0.0570944	0.0357562	7.98888	8.81018	0.0593735	0.0375061	8.91548	42.9698	48.1537	11.0058	10.8266	10.9407	10.7556
1.72727	264.639	264.914	264.191	263.574	262.878	263.072	264.448	263.04	78.9544	78.4394	121.846	114.922	137.894	7.60004	0.0577202	0.0362333	7.70216	7.60492	0.0600431	0.0380267	7.71151	41.5225	41.7741	11.1781	10.8155	11.1221	10.7596
1.81818	264.298	264.576	263.836	263.323	262.509	262.724	264.105	262.737	79.0853	78.6433	123.654	117.627	134.583	7.56489	0.0582934	0.0366726	7.66811	6.54399	0.0605699	0.0384384	6.65161	41.4447	36.1316	11.2966	10.877	11.2466	10.8434
1.90909	263.923	264.235	263.465	263.044	262.189	262.414	263.737	262.443	79.0522	78.4051	123.196	114.472	131.272	7.879	0.0588933	0.0371346	7.98338	6.04007	0.0610618	0.0388246	6.14864	43.227	33.4097	11.4928	11.3947	11.4432	11.383
2	263.553	263.884	263.054	262.787	261.898	262.095	263.346	262.13	78.8091	78.3985	119.861	114.386	134.203	8.73777	0.0595151	0.037616	8.84335	7.60677	0.0615292	0.039193	7.71625	47.9219	41.9975	11.8316	11.9018	11.7777	11.8789
2.09091	263.111	263.461	262.583	262.412	261.5	261.649	262.851	261.68	78.899	78.2208	121.086	112.076	137.268	11.7073	0.060244	0.0381835	11.8142	10.031	0.0621827	0.0397108	10.1418	64.2246	55.2809	11.9456	11.8131	11.8679	11.7583
2.18182	262.486	262.898	261.955	261.921	261.001	261.154	262.201	261.166	79.04	78.4272	123.026	114.763	140.332	14.1471	0.0612275	0.0389551	14.256	11.0684	0.0629739	0.0403417	11.1807	77.8332	61.1842	11.7004	11.5904	11.6012	11.5197
2.27273	261.798	262.275	261.234	261.367	260.487	260.64	261.504	260.619	79.1777	78.7102	124.944	118.525	143.397	15.165	0.0623182	0.0398186	15.276	12.1695	0.0638114	0.0410144	12.2834	83.7836	67.5249	11.3604	11.437	11.252	11.3566
2.36364	261.095	261.593	260.503	260.78	259.928	260.037	260.814	260.032	79.9865	79.2378	136.669	125.788	145.433	14.1198	0.0634434	0.0407182	14.233	12.2549	0.06473	0.0417581	12.3707	78.7105	68.4241	11.0662	11.1543	10.9588	11.0691
2.45455	260.46	260.962	259.902	260.229	259.36	259.507	260.219	259.508	79.2089	78.5453	125.382	116.321	143.735	12.5854	0.0644262	0.0415114	12.7005	10.6994	0.0655883	0.0424587	10.8169	70.1646	59.7739	10.8234	10.8515	10.728	10.7771
2.54545	259.889	260.422	259.335	259.729	258.912	259.053	259.7	259.072	78.8728	78.2764	120.728	112.794	142.036	10.195	0.0653022	0.0422245	10.3118	8.94963	0.0663128	0.0430544	9.06851	57.026	50.1588	10.5309	10.8009	10.453	10.7468
2.63636	259.481	260.007	258.893	259.339	258.525	258.636	259.328	258.688	78.7143	78.1114	118.58	110.672	140.338	7.37467	0.0659586	0.0427626	7.49285	8.22863	0.0669259	0.0435617	8.34873	41.4855	46.2337	10.3204	10.8391	10.2747	10.8022
2.72727	259.177	259.695	258.578	258.971	258.164	258.24	259.051	258.334	79.1011	78.3159	123.874	113.308	138.639	5.58112	0.0664385	0.0431582	5.70025	6.92175	0.0675007	0.04404	7.04299	31.6769	39.1237	10.8566	10.7927	10.8602	10.7757
2.81818	258.941	259.429	258.301	258.683	257.847	257.95	258.775	258.052	79.2076	78.5556	125.363	116.458	136.941	6.67514	0.0668382	0.043489	6.79506	6.13072	0.0679555	0.0444203	6.25287	37.8411	34.8356	11.5994	11.112	11.6099	11.1228
2.90909	258.591	259.102	257.923	258.381	257.567	257.642	258.401	257.744	79.1064	78.346	123.948	113.7	137.401	7.83971	0.0673777	0.0439374	7.9607	6.80496	0.0684062	0.0447987	6.92801	44.4001	38.618	11.7209	11.6861	11.7083	11.6986
3	258.217	258.753	257.51	258.035	257.218	257.296	257.999	257.362	79.125	78.4151	124.207	114.603	138.968	9.24271	0.0679559	0.0444206	9.36486	8.89747	0.0689304	0.045241	9.02157	52.3545	50.4148	11.7681	11.7886	11.7367	11.7707
3.09091	257.725	258.326	257.013	257.533	256.807	256.843	257.49	256.88	79.2373	78.3989	125.782	114.39	140.536	11.3041	0.0686716	0.0450224	11.4277	10.2668	0.0696141	0.0458213	10.3923	64.1095	58.2261	11.6646	11.5248	11.6091	11.4827
3.18182	257.182	257.788	256.431	256.969	256.357	256.403	256.917	256.393	79.2844	78.6652	126.445	117.92	142.103	12.2641	0.0695051	0.0457285	12.3894	10.365	0.0703374	0.0464393	10.4919	69.7471	59.0334	11.3011	11.323	11.2317	11.2749
3.27273	256.594	257.275	255.834	256.417	255.931	255.923	256.372	255.902	80.2222	79.4491	140.237	128.791	143.67	10.9363	0.0703503	0.0464504	11.0633	10.6834	0.0710574	0.047059	10.8118	62.8062	61.2733	11.0012	11.1598	10.9354	11.1078
3.36364	256.118	256.833	255.311	255.879	255.47	255.427	255.907	255.417	79.8313	78.9713	134.357	122.079	143.252	10.184	0.0710621	0.047063	10.3124	9.73953	0.0717904	0.0476944	9.8694	58.5683	55.9344	10.7981	10.719	10.7446	10.6724
3.45455	255.659	256.367	254.841	255.418	255.086	255.031	255.479	255.054	79.6768	79.0808	132.085	123.592	140.266	7.85785	0.0717463	0.047656	7.98763	6.82485	0.0723948	0.0482219	6.95596	45.4353	39.5285	10.5082	10.2338	10.4771	10.2175
3.54545	255.368	256.042	254.515	255.136	254.814	254.767	255.201	254.817	79.3103	78.3985	126.812	114.385	137.28	6.03353	0.0722053	0.0480561	6.16425	4.97647	0.0727912	0.0485696	5.10838	35.0459	28.9561	10.692	10.5038	10.7079	10.5506
3.63636	255.086	255.731	254.249	254.923	254.594	254.506	254.912	254.586	79.0036	78.3505	122.524	113.758	134.294	6.18851	0.0726228	0.0484216	6.32008	5.02906	0.0731262	0.0488645	5.16166	35.9281	29.2885	11.4406	11.3532	11.4779	11.4339
3.72727	254.774	255.409	253.956	254.668	254.341	254.252	254.577	254.311	79.2507	78.3662	125.97	113.963	131.308	7.75827	0.0730705	0.0488154	7.89075	6.28119	0.0734923	0.049188	6.41454	45.006	36.4577	11.6629	11.6734	11.6758	11.7279
3.81818	254.375	255.021	253.554	254.341	254.04	253.916	254.163	253.969	79.0566	78.3017	123.256	113.123	132.37	8.64439	0.0736421	0.0493207	8.77805	7.36055	0.0739544	0.0495981	7.49485	50.1297	42.665	11.5993	11.5964	11.5912	11.6199
3.90909	253.968	254.628	253.111	254.032	253.672	253.517	253.729	253.595	79.1149	78.6291	124.067	117.437	136.055	9.88451	0.0742359	0.0498488	10.0194	8.23951	0.0744671	0.0500553	8.37487	57.3803	47.8657	11.5401	11.4236	11.5161	11.4269
4	253.471	254.155	252.603	253.666	253.268	253.09	253.221	253.192	79.1326	78.5663	124.313	116.599	139.739	10.5801	0.0749377	0.0504772	10.7164	8.34625	0.0750342	0.0505639	8.48277	61.5571	48.5767	11.4525	11.2959	11.4165	11.2924
4.09091	252.948	253.699	252.083	253.342	252.87	252.645	252.709	252.798	79.8079	79.1487	134.012	124.538	143.423	11.3529	0.0756432	0.0511135	11.4907	8.73294	0.075584	0.0510599	8.8706	66.458	51.0835	11.2586	11.1105	11.2135	11.1011
4.18182	252.42	253.167	251.517	253.002	252.444	252.173	252.179	252.401	79.9218	79.0745	135.701	123.505	147.107	10.4548	0.0764038	0.051805	10.5942	7.63381	0.0761638	0.0515862	7.77267	61.5019	44.8441	10.9781	10.7931	10.936	10.7931
4.27273	251.949	252.725	251.062	252.737	252.107	251.804	251.749	252.103	79.5393	78.9157	130.088	121.315	149.067	9.10417	0.0770385	0.0523863	9.24484	6.31396	0.0766158	0.0519987	6.45375	53.6837	37.2646	10.8577	10.723	10.8349	10.755
4.36364	251.527	252.296	250.656	252.465	251.823	251.486	251.344	251.82	79.4094	78.747	128.221	119.02	143.908	8.27772	0.077618	0.0529206	8.41961	5.88626	0.0770207	0.05237	6.0269	48.9697	34.823	10.9709	10.9786	10.9663	11.0355
4.45455	251.126	251.924	250.292	252.215	251.536	251.199	250.97	251.544	78.9939	78.4236	122.39	114.715	138.75	8.05799	0.0781391	0.0534039	8.20097	5.9293	0.0774012	0.0527203	6.07074	47.6867	35.0665	10.9787	11.0356	10.9854	11.1004
4.54545	250.741	251.573	249.896	251.935	251.237	250.937	250.609	251.273	79.3149	78.6408	126.877	117.593	133.592	7.02765	0.078655	0.0538852	7.17171	5.37547	0.0777877	0.0530777	5.51772	41.8678	31.9623	11.0638	11.1862	11.0884	11.2662
4.63636	250.398	251.292	249.567	251.684	250.992	250.685	250.287	251.01	79.1927	78.598	125.155	117.022	128.433	7.49236	0.0790866	0.0542899	7.63733	6.26441	0.0781304	0.0533958	6.40737	44.6382	37.163	11.4683	11.4854	11.5006	11.5564
4.72727	249.997	250.933	249.161	251.353	250.663	250.366	249.87	250.667	79.3106	78.7412	126.817	118.942	127.813	9.02698	0.0796122	0.0547854	9.17307	7.12641	0.0785764	0.0538117	7.27032	53.7823	42.2876	11.5098	11.3611	11.5163	11.4034
4.81818	249.525	250.566	248.683	251.012	250.32	250.05	249.424	250.336	79.2219	78.6541	125.565	117.771	129.387	9.3222	0.0802028	0.0553457	9.46954	6.94935	0.0790298	0.0542365	7.0942	55.6372	41.3217	11.2002	11.1528	11.1954	11.1926
4.90909	249.08	250.169	248.23	250.688	249.99	249.728	249.005	250.011	79.7917	79.074	133.772	123.498	130.96	8.58421	0.0807784	0.0558955	8.73277	6.95303	0.0794707	0.0546518	7.09882	51.6081	41.5289	11.0012	11.1104	11.0027	11.1515
5	248.669	249.79	247.846	250.351	249.669	249.399	248.625	249.685	79.719	79.0941	132.703	123.777	132.534	7.97942	0.0812979	0.0563947	8.12909	6.76442	0.0799135	0.0550708	6.91114	48.128	40.513	11.0401	10.9458	11.0562	10.99
5.09091	248.279	249.435	247.464	250.029	249.354	249.112	248.25	249.392	79.5767	78.969	130.629	122.046	134.108	7.94154	0.0817927	0.0568731	8.09226	5.83244	0.0803268	0.0554639	5.98004	47.9758	35.0893	11.1055	10.816	11.1292	10.8817
5.18182	247.908	249.047	247.096	249.771	249.085	248.856	247.879	249.14	79.3889	78.5598	127.93	116.513	134.6	7.66053	0.0822858	0.0573526	7.81231	5.46372	0.0806749	0.0557964	5.61206	46.3667	32.8999	11.0611	10.9622	11.091	11.0531
5.27273	247.56	248.636	246.79	249.51	248.825	248.591	247.53	248.877	79.2322	78.782	125.709	119.494	133.877	7.35515	0.0827484	0.0578049	7.50792	5.49743	0.0810235	0.0561307	5.64651	44.611	33.1963	11.0022	11.0362	11.0405	11.1321
5.36364	247.239	248.263	246.452	249.259	248.563	248.332	247.195	248.624	79.4335	78.5634	128.566	116.561	133.154	6.81271	0.0831946	0.0582436	6.96645	5.20876	0.081364	0.0564586	5.35857	41.526	31.5097	11.0104	10.9907	11.062	11.0968
5.45455	246.94	247.92	246.15	249.035	248.29	248.104	246.881	248.384	79.2458	78.6807	125.901	118.127	132.431	6.79143	0.0836007	0.0586448	6.94605	5.15051	0.0816832	0.056767	5.301	41.4354	31.2369	11.031	10.9689	11.0915	11.0826
5.54545	246.632	247.542	245.861	248.822	248.016	247.86	246.562	248.146	79.2719	78.8258	126.27	120.088	131.708	6.37927	0.084018	0.0590591	6.53479	4.80028	0.0820033	0.0570775	4.95145	39.0625	29.2432	10.9356	10.8992	11.0039	11.0252
5.63636	246.323	247.246	245.602	248.601	247.78	247.662	246.286	247.932	79.366	78.7333	127.604	118.836	131.392	5.76428	0.084386	0.0594263	5.9206	4.56873	0.0822891	0.0573558	4.72052	35.4696	27.8992	11.0158	10.8581	11.107	11.0014
5.72727	246.025	246.981	245.341	248.393	247.56	247.444	246.007	247.724	79.516	78.8897	129.752	120.958	132.021	6.07581	0.0847353	0.0597764	6.23289	4.1403	0.0825701	0.0576303	4.29269	37.4368	25.4255	11.3309	10.9775	11.4256	11.1441
5.81818	245.684	246.67	245.083	248.21	247.364	247.249	245.689	247.529	79.4911	78.9421	129.393	121.677	132.649	6.90415	0.0851198	0.0601634	7.06206	4.45628	0.0828191	0.0578742	4.6092	42.492	27.3403	11.3832	11.2415	11.4563	11.4103
5.90909	245.327	246.327	244.765	247.992	247.155	246.997	245.343	247.294	79.3719	78.9589	127.688	121.907	133.278	7.20571	0.0855474	0.060596	7.36456	4.88086	0.0831128	0.058163	5.03442	44.3726	29.9072	11.2303	11.3197	11.29	11.4648
6	244.954	246.021	244.421	247.769	246.929	246.743	245.002	247.051	79.3284	78.5382	127.069	116.227	133.655	7.21431	0.0859746	0.0610305	7.37409	5.34496	0.0834157	0.0584618	5.49917	44.5098	32.6335	11.0194	11.1647	11.0769	11.2896
6.09091	244.618	245.674	244.091	247.529	246.669	246.465	244.677	246.796	79.3	78.7526	126.666	119.096	129.697	6.42445	0.0863959	0.0614612	6.58517	5.00999	0.0837496	0.0587924	5.16493	39.8192	30.7356	10.8361	11.046	10.9082	11.1724
6.18182	244.341	245.382	243.799	247.311	246.429	246.241	244.402	246.567	79.3887	78.6302	127.927	117.452	125.738	5.78703	0.0867524	0.0618275	5.94853	5.22194	0.0840414	0.0590825	5.37751	36.0487	32.021	10.9118	10.9895	11.0109	11.1179
6.27273	244.071	245.119	243.504	247.07	246.169	245.974	244.127	246.319	79.4704	78.8961	129.096	121.047	121.78	5.79205	0.0870932	0.0621792	5.9543	4.66772	0.0843683	0.0594087	4.824	36.1621	28.8133	11.151	10.9105	11.2612	11.0509
6.36364	243.793	244.854	243.205	246.868	245.965	245.766	243.841	246.118	79.1408	78.5044	124.428	115.78	117.821	6.0754	0.0874384	0.062537	6.23842	4.57905	0.0846284	0.0596691	4.7359	37.8774	28.2548	11.3574	11.1642	11.4643	11.3286
6.45455	243.503	244.567	242.878	246.62	245.74	245.536	243.525	245.871	78.9203	78.4136	121.378	114.583	113.863	6.92346	0.0878074	0.0629212	7.0873	5.28655	0.084926	0.0599681	5.44405	43.0565	32.5101	11.504	11.3653	11.5896	11.504
6.54545	243.163	244.252	242.482	246.352	245.493	245.273	243.155	245.603	79.0113	78.5025	122.63	115.755	112.896	8.00984	0.0882339	0.0633676	8.17462	5.71686	0.085254	0.0602989	5.87507	49.8017	35.1589	11.3663	11.1728	11.4226	11.2881
6.63636	242.765	243.898	242.061	246.081	245.252	244.966	242.765	245.336	79.1204	78.5881	124.144	116.89	112.012	7.82576	0.0887074	0.0638661	7.9916	5.33809	0.0855974	0.0606468	5.49705	48.8351	32.9662	11.1413	11.111	11.1914	11.2314
6.72727	242.414	243.547	241.678	245.82	245.033	244.701	242.406	245.08	79.0299	78.641	122.886	117.597	111.127	7.74166	0.0891426	0.064327	7.90848	5.87734	0.085909	0.0609636	6.03699	48.4064	36.2715	11.0383	11.1112	11.0932	11.224
6.81818	242.057	243.181	241.286	245.534	244.745	244.399	242.041	244.792	79.1633	78.6122	124.742	117.212	110.243	7.28969	0.0895877	0.0648012	7.4575	5.46786	0.0862735	0.0613358	5.62831	45.7859	33.8688	10.8614	10.8132	10.9236	10.925
6.90909	241.732	242.843	240.964	245.317	244.535	244.121	241.734	244.576	79.3613	78.5638	127.536	116.566	109.359	6.11806	0.0899783	0.0652197	6.28675	4.4702	0.0865659	0.0616357	4.63129	38.718	27.8973	10.8326	10.8441	10.9258	11.0021
7	241.454	242.527	240.713	245.121	244.339	243.873	241.452	244.355	79.1559	78.3902	124.639	114.277	108.475	6.21973	0.0903125	0.0655794	6.38918	5.02116	0.0868301	0.0619076	5.18283	39.3674	31.2286	11.1309	11.278	11.24	11.4387
7.09091	241.173	242.2	240.386	244.886	244.062	243.614	241.133	244.087	79.0792	78.4114	123.57	114.555	106.864	6.58404	0.0906796	0.0659764	6.75432	5.52958	0.0871472	0.062235	5.69195	41.6795	34.356	11.1174	11.1858	11.2164	11.3189
7.18182	240.853	241.906	240.067	244.638	243.804	243.339	240.83	243.832	79.0169	78.4611	122.707	115.208	103.772	6.10156	0.0910442	0.0663728	6.27267	5.23279	0.0874676	0.0625674	5.39587	38.7648	32.629	11.0338	11.0507	11.143	11.1871
7.27273	240.566	241.626	239.777	244.39	243.575	243.077	240.543	243.583	79.0277	78.4494	122.857	115.054	100.68	6.27494	0.091378	0.0667374	6.44681	5.42898	0.0877687	0.0628809	5.59272	39.9146	33.8679	11.1693	11.0823	11.2829	11.2187
7.36364	240.268	241.325	239.44	244.134	243.306	242.807	240.224	243.318	79.0696	78.4841	123.436	115.512	97.5885	6.5952	0.0917405	0.0671351	6.76789	5.32782	0.0880922	0.063219	5.49229	41.9963	33.32	11.1218	10.9782	11.2247	11.1135
7.45455	239.962	241.037	239.095	243.895	243.052	242.565	239.917	243.08	79.0629	78.4648	123.343	115.256	94.4965	6.22855	0.0921022	0.0675341	6.40207	4.99751	0.0883898	0.0635314	5.16264	39.8005	31.3619	10.9929	10.901	11.1027	11.0515
7.54545	239.657	240.77	238.792	243.666	242.832	242.306	239.63	242.847	78.8606	78.2263	120.562	112.147	91.4046	6.004	0.0924374	0.0679057	6.17829	4.82347	0.0886756	0.0638325	4.98924	38.4294	30.3075	11.1283	10.9284	11.2525	11.0927
7.63636	239.375	240.474	238.489	243.454	242.598	242.07	239.328	242.623	78.693	78.2708	118.293	112.721	88.3127	6.51945	0.0927736	0.06828	6.69451	4.60255	0.0889497	0.0641224	4.76893	41.6753	29.0165	11.3226	11.0428	11.4383	11.2226
7.72727	239.043	240.157	238.159	243.252	242.378	241.829	238.99	242.398	78.6253	77.987	117.386	109.09	89.8711	7.12211	0.0931459	0.0686967	7.29802	4.88925	0.0892148	0.0644037	5.05623	45.509	30.7535	11.3111	11.3111	11.4071	11.4888
7.81818	238.699	239.809	237.805	243.019	242.121	241.577	238.634	242.135	78.7186	78.0793	118.638	110.262	91.7369	7.48399	0.0935406	0.0691409	7.66082	5.82512	0.0895105	0.0647188	5.99276	47.9054	36.5289	11.098	11.1867	11.1801	11.3255
7.90909	238.35	239.465	237.428	242.729	241.85	241.286	238.291	241.861	78.6863	78.1782	118.203	111.527	93.6027	6.67234	0.0939423	0.0695956	6.8501	5.08627	0.0898495	0.0650814	5.25467	42.9192	32.1028	10.9797	10.9284	11.0753	11.0737
8	238.07	239.146	237.11	242.518	241.625	241.054	237.984	241.64	78.8798	78.2236	120.824	112.111	95.4685	6.83707	0.094285	0.0699856	7.01562	5.14186	0.0901139	0.0653654	5.31086	44.0944	32.4989	11.1071	11.1398	11.2116	11.3033
8.09091	237.745	238.811	236.736	242.251	241.357	240.789	237.637	241.361	78.823	78.3658	120.05	113.958	95.9584	6.93124	0.0946685	0.0704243	7.11069	5.75656	0.0904289	0.065705	5.92627	44.7738	36.3585	11.0058	11.0998	11.1046	11.2373
8.18182	237.446	238.487	236.401	241.989	241.082	240.516	237.331	241.102	78.8371	78.2608	120.242	112.592	95.3178	6.14804	0.0950225	0.0708315	6.32832	5.11121	0.0907469	0.0660495	5.28164	39.9277	32.4344	10.8735	10.767	10.9928	10.9159
8.27273	237.181	238.188	236.103	241.762	240.867	240.272	237.049	240.885	78.7435	78.1073	118.974	110.619	94.6773	5.95772	0.0953394	0.0711978	6.13873	4.476	0.0910153	0.0663412	4.64704	38.7779	28.5483	11.1041	10.9516	11.2424	11.1414
8.36364	236.899	237.898	235.792	241.589	240.631	240.028	236.743	240.656	78.7601	78.1259	119.198	110.856	94.0368	6.56592	0.095663	0.0715737	6.7477	5.17687	0.0912695	0.0666186	5.34849	42.7115	32.9076	11.1779	11.2094	11.3033	11.3871
8.45455	236.588	237.575	235.454	241.331	240.378	239.751	236.422	240.39	78.6368	77.9001	117.54	107.997	96.9376	6.31633	0.0960167	0.0719866	6.49895	5.22141	0.0915754	0.0669537	5.39372	41.1885	33.1941	11.0755	11.0147	11.2001	11.1764
8.54545	236.332	237.262	235.138	241.098	240.165	239.483	236.129	240.161	78.4707	77.7627	115.334	106.285	105.616	6.31457	0.096337	0.0723624	6.49794	4.79195	0.0918511	0.0672569	4.9649	41.2154	30.5723	11.2527	11.0082	11.3851	11.1901
8.63636	236.053	236.929	234.791	240.856	239.952	239.24	235.791	239.922	78.4505	77.8411	115.069	107.259	114.295	7.32125	0.0966832	0.0727707	7.50544	5.18259	0.0921197	0.0675534	5.35615	47.702	33.0461	11.325	11.3065	11.4324	11.4831
8.72727	235.686	236.573	234.414	240.606	239.69	238.965	235.422	239.646	78.369	77.8634	114	107.537	122.974	7.31792	0.097077	0.0732378	7.50305	5.92555	0.0924219	0.0678884	6.0998	47.7739	37.7037	11.1775	11.3393	11.2744	11.4844
8.81818	235.366	236.209	234.062	240.308	239.423	238.648	235.076	239.346	78.571	77.813	116.662	106.909	131.653	7.45371	0.0974459	0.073678	7.63972	6.19712	0.0927585	0.0682631	6.37214	48.8146	39.4479	11.161	11.2356	11.2572	11.3625
8.90909	235.062	235.806	233.659	240.021	239.134	238.327	234.701	239.043	78.8025	78.307	119.771	113.192	140.198	7.66169	0.0978391	0.0741499	7.84863	6.48759	0.0930989	0.068644	6.66339	50.3446	41.4556	11.0519	11.1367	11.1411	11.252
9	234.72	235.392	233.327	239.732	238.825	237.979	234.348	238.729	79.1644	78.6722	124.759	118.014	148.52	7.0785	0.0982218	0.0746121	7.26636	6.29533	0.0934566	0.0690462	6.47197	46.8243	40.4353	10.7074	11.0248	10.8047	11.1399
9.09091	234.401	235.043	233.031	239.471	238.544	237.639	234.055	238.44	79.4123	79.06	128.264	123.304	156.842	5.48881	0.0985591	0.0750218	5.67748	6.11225	0.0937882	0.0694208	6.28965	36.7135	39.4634	10.507	10.9793	10.6502	11.1034
9.18182	234.199	234.755	232.798	239.193	238.274	237.305	233.823	238.147	79.5697	79.1536	130.527	124.607	165.164	5.11936	0.0988111	0.0753292	5.30865	6.00994	0.0941184	0.0697957	6.18811	34.415	38.9206	10.5835	10.7819	10.771	10.91
9.27273	233.99	234.452	232.559	238.916	238.025	237.002	233.587	237.891	79.2654	78.807	126.177	119.833	173.487	4.19664	0.0990719	0.0756488	4.38655	4.79528	0.0944276	0.0701483	4.97416	28.4247	31.2675	10.5533	10.4644	10.7875	10.632
9.36364	233.773	234.251	232.438	238.686	237.839	236.799	233.417	237.703	79.2875	78.5036	126.489	115.769	181.809	3.83788	0.0992579	0.0758775	4.02824	3.91319	0.0946569	0.0704109	4.09261	26.1354	25.7075	10.8913	10.8294	11.1866	11.0734
9.45455	233.556	234.055	232.249	238.492	237.663	236.586	233.206	237.493	79.317	78.8294	126.906	120.136	178.955	4.38039	0.0994655	0.0761337	4.57126	4.85378	0.0948732	0.0706594	5.03371	29.7049	31.7257	11.3654	11.2914	11.6368	11.5131
9.54545	233.324	233.836	232.03	238.237	237.411	236.331	232.967	237.231	79.0776	78.4931	123.548	115.63	175.672	5.24843	0.0996957	0.0764187	5.43986	5.12767	0.0951537	0.070983	5.30826	35.3491	33.4403	11.4298	11.005	11.6489	11.1923
9.63636	233.035	233.58	231.757	237.993	237.189	236.096	232.689	237.014	79.0684	78.4232	123.42	114.709	172.389	5.52078	0.0999748	0.0767657	5.71289	4.22925	0.095411	0.0712808	4.41044	37.1884	27.8101	11.8412	11.2455	12.0311	11.4727
9.72727	232.721	233.315	231.464	237.809	236.983	235.856	232.344	236.774	79.0953	78.4296	123.794	114.793	169.105	8.71704	0.100272	0.0771366	8.90988	6.12728	0.0956413	0.0715484	6.30901	58.14	39.8435	12.1081	11.8648	12.2073	12.0355
9.81818	232.229	232.816	230.939	237.501	236.624	235.469	231.782	236.384	78.815	78.2846	119.941	112.901	165.822	11.5215	0.100784	0.0777806	11.7156	8.04923	0.0960253	0.0719966	8.23186	76.589	52.0676	11.8085	11.5971	11.8363	11.6885
9.90909	231.678	232.256	230.316	237.13	236.234	235.048	231.178	235.988	79.0117	78.3596	122.636	113.877	168.899	12.9332	0.101364	0.0785177	13.1288	8.1445	0.0964526	0.0724985	8.32814	86.2789	52.8342	11.5349	11.3366	11.5352	11.4107
10	231.028	231.605	229.654	236.738	235.863	234.624	230.504	235.579	79.754	78.8946	133.217	121.026	176.305	13.9356	0.102015	0.0793516	14.1327	8.9215	0.0968798	0.0730035	9.10616	93.7495	58.1179	11.3678	11.3423	11.3505	11.4019
10.0909	230.357	230.882	229	236.299	235.393	234.184	229.817	235.118	80.1436	79.4042	139.04	128.148	183.711	14.1242	0.102685	0.0802216	14.323	9.41922	0.0973609	0.0735764	9.60502	95.6951	61.6837	11.0374	11.1094	11.0131	11.153
10.1818	229.684	230.148	228.409	235.857	234.896	233.795	229.192	234.695	80.1383	79.12	138.959	124.138	191.118	11.6287	0.103333	0.0810716	11.8291	8.26903	0.0978317	0.074141	8.45596	79.3614	54.3529	10.627	10.7599	10.6216	10.8172
10.2727	229.154	229.61	227.965	235.47	234.499	233.467	228.736	234.348	79.7615	78.9717	133.327	122.084	190.795	9.20653	0.103817	0.0817143	9.40819	7.02424	0.0982231	0.0746137	7.21211	63.153	46.4171	10.4371	10.6336	10.475	10.7247
10.3636	228.692	229.129	227.631	235.136	234.102	233.223	228.344	234.04	79.5268	78.74	129.908	118.926	187.175	7.40206	0.104223	0.0822562	7.60476	6.10434	0.0985643	0.075028	6.29302	51.1014	40.5218	10.4917	10.6804	10.579	10.8086
10.4545	228.349	228.751	227.355	234.87	233.738	233.006	228.033	233.77	79.3489	78.7258	127.361	118.735	183.556	6.33548	0.104538	0.08268	6.53898	5.48982	0.0988588	0.0753876	5.67921	43.979	36.6297	10.6622	10.8541	10.801	11.0198
10.5455	228.017	228.442	227.079	234.623	233.437	232.763	227.732	233.503	79.2041	78.373	125.314	114.051	179.936	6.05829	0.104826	0.08307	6.26252	5.67797	0.0991334	0.0757243	5.86803	42.1638	37.8265	10.8183	10.9621	10.9836	11.1362
10.6364	227.721	228.186	226.759	234.339	233.147	232.501	227.452	233.23	79.1901	78.1262	125.118	110.861	176.316	5.47457	0.105099	0.0834408	5.67951	5.29076	0.0994216	0.0760793	5.48153	38.3072	35.341	10.9314	10.8361	11.1263	11.0207
10.7273	227.45	227.937	226.488	234.128	232.855	232.276	227.185	232.998	79.3824	78.5405	127.837	116.257	175.891	5.76012	0.105344	0.0837766	5.96569	4.80179	0.0996715	0.0763886	4.99316	40.3625	32.3272	11.3122	11.0106	11.5127	11.2279
10.8182	227.131	227.637	226.197	233.888	232.616	232.039	226.864	232.748	79.0499	78.282	123.164	112.867	177.722	6.70749	0.105626	0.0841639	6.91379	5.44242	0.0999164	0.0766929	5.63439	46.7736	36.4765	11.7226	11.4677	11.8867	11.6716
10.9091	226.784	227.261	225.844	233.601	232.317	231.762	226.463	232.437	79.0349	78.3255	122.956	113.432	179.552	9.08538	0.105957	0.0846207	9.29253	6.72518	0.10021	0.0770595	6.91787	63.0309	44.8887	11.8212	11.5788	11.9177	11.7283
11	226.317	226.721	225.361	233.256	231.924	231.455	225.927	232.069	79.0912	78.4607	123.737	115.203	181.383	11.0435	0.106412	0.0852541	11.2519	7.7624	0.100564	0.077504	7.95595	76.6289	51.7939	11.5686	11.4337	11.6129	11.5412
11.0909	225.763	226.141	224.831	232.862	231.496	231.111	225.361	231.672	79.2852	78.3817	126.457	114.165	183.214	11.5619	0.106915	0.0859614	11.7716	8.17208	0.100957	0.0779993	8.3666	80.5852	54.5801	11.2886	11.3158	11.3145	11.4049
11.1818	225.207	225.541	224.282	232.433	231.107	230.722	224.795	231.26	80.4954	79.2677	144.461	126.209	184.724	11.4335	0.107426	0.086686	11.6445	8.7027	0.10136	0.0785122	8.89822	80.6969	58.5438	11.1378	11.2432	11.1584	11.3173
11.2727	224.667	224.981	223.716	231.989	230.664	230.315	224.244	230.825	79.8939	79.1555	135.286	124.634	184.273	11.161	0.10792	0.0873938	11.3733	8.8339	0.10179	0.0790624	9.03048	78.7897	59.5406	10.8916	10.9804	10.9172	11.0471
11.3636	224.15	224.469	223.155	231.557	230.265	229.901	223.75	230.434	79.5372	78.7286	130.058	118.772	183.822	9.09492	0.108386	0.0880696	9.30845	7.46245	0.1022	0.0795913	7.66005	64.5468	50.4931	10.4997	10.6551	10.5533	10.7456
11.4545	223.763	224.099	222.725	231.181	229.974	229.57	223.399	230.125	79.4839	78.7263	129.29	118.742	183.372	6.79835	0.108732	0.0885744	7.01281	6.25714	0.102527	0.0800156	6.45555	48.7289	42.6396	10.4654	10.7277	10.5839	10.8648
11.5455	223.479	223.766	222.384	230.837	229.711	229.275	223.085	229.824	79.306	78.501	126.752	115.734	182.921	6.65209	0.109009	0.0889815	6.8673	6.30021	0.102821	0.0803989	6.49936	47.763	42.9502	10.7877	10.9813	10.9438	11.1373
11.6364	223.164	223.451	222.011	230.496	229.395	228.996	222.762	229.512	79.0282	78.3058	122.863	113.176	182.462	5.95149	0.109297	0.0894071	6.16747	6.23026	0.103124	0.0807968	6.43017	42.9091	42.5257	10.7866	10.8766	10.968	11.0351
11.7273	222.933	223.18	221.695	230.153	229.12	228.735	222.497	229.234	79.0879	78.2039	123.691	111.858	179.699	5.60765	0.109532	0.0897553	5.82426	5.4149	0.103407	0.0811703	5.61552	40.6129	37.1815	10.9444	10.7871	11.1594	10.9754
11.8182	222.66	222.877	221.406	229.865	228.876	228.507	222.202	228.985	79.2251	78.4924	125.609	115.62	176.936	5.95795	0.109778	0.0901227	6.17523	5.28357	0.103651	0.0814936	5.48481	43.1904	36.4458	11.165	11.132	11.3715	11.3441
11.9091	222.363	222.559	221.122	229.601	228.607	228.223	221.9	228.703	79.3043	78.6524	126.727	117.748	174.172	6.0609	0.110032	0.090505	6.27888	5.79926	0.103912	0.0818401	6.00117	44.0326	39.9942	11.5153	11.8645	11.7145	12.0597
12	222.076	222.218	220.79	229.355	228.278	227.844	221.54	228.322	79.0603	78.4141	123.308	114.591	171.409	8.37715	0.110302	0.0909129	8.59586	9.39368	0.104215	0.0822462	9.59636	60.3304	64.0149	11.7165	11.9722	11.8486	12.0681
12.0909	221.652	221.707	220.324	228.868	227.751	227.26	221.045	227.754	78.9178	78.3627	121.343	113.918	172.122	9.65645	0.110694	0.091508	9.87623	10.9875	0.104719	0.0829252	11.1915	69.4888	74.914	11.4625	11.631	11.5433	11.6714
12.1818	221.18	221.208	219.872	228.391	227.196	226.697	220.564	227.204	79.5499	78.8356	130.241	120.222	176.396	10.0181	0.111088	0.092113	10.2389	12.0877	0.105218	0.0836034	12.293	72.6092	82.8544	11.2689	11.5066	11.3341	11.527
12.2727	220.684	220.657	219.392	227.775	226.552	226.062	220.049	226.543	80.2252	79.6802	140.283	132.136	180.67	10.3054	0.111507	0.0927618	10.5275	13.5654	0.105803	0.084408	13.7722	75.2911	93.7757	11.1686	11.3463	11.2232	11.342
12.3636	220.172	220.139	218.902	227.08	225.899	225.414	219.545	225.884	79.9437	79.3009	136.029	126.678	184.943	10.0918	0.111921	0.0934081	10.315	13.0989	0.106414	0.0852563	13.3073	73.8888	90.7832	10.8778	10.8794	10.9341	10.8731
12.4545	219.643	219.66	218.462	226.427	225.291	224.866	219.097	225.337	79.4641	78.8085	129.006	119.853	189.217	8.11588	0.112311	0.0940234	8.34015	9.90465	0.106961	0.0860255	10.1144	59.729	69.0268	10.597	10.5074	10.6877	10.536
12.5455	219.246	219.291	218.141	225.97	224.829	224.5	218.758	224.94	79.5335	78.6893	130.004	118.243	190.471	7.08728	0.112602	0.0944857	7.31237	8.49888	0.107346	0.0865718	8.70966	52.5223	59.5529	10.69	10.5563	10.8289	10.6312
12.6364	218.866	218.912	217.831	225.563	224.382	224.101	218.406	224.543	79.3297	78.5279	127.088	116.09	187.414	6.77841	0.112885	0.0949396	7.00431	7.25575	0.107718	0.0871043	7.46752	50.3629	51.1422	10.7054	10.4513	10.865	10.5611
12.7273	218.532	218.591	217.527	225.262	224.021	223.817	218.111	224.266	79.2821	78.5449	126.413	116.316	184.358	5.44255	0.113138	0.0953471	5.66917	5.26617	0.107998	0.0875062	5.47867	40.8355	37.5971	10.6292	10.3135	10.8419	10.5002
12.8182	218.276	218.35	217.261	225.078	223.707	223.59	217.86	224.031	79.1721	78.3365	124.866	113.576	181.301	5.46023	0.113338	0.0956712	5.68741	5.01742	0.108211	0.0878143	5.23049	41.0089	35.9004	10.9966	10.6173	11.2435	10.8613
12.9091	217.99	218.074	216.953	224.841	223.43	223.351	217.561	223.79	79.4214	78.6555	128.394	117.791	178.245	5.79503	0.113566	0.0960415	6.02287	4.34941	0.108431	0.0881348	4.56306	43.5997	31.4402	11.2593	10.7295	11.4895	11.0144
13	217.717	217.783	216.636	224.659	223.222	223.143	217.256	223.596	79.1142	78.4269	124.057	114.757	179.728	6.51125	0.113795	0.0964157	6.73974	4.25153	0.108605	0.0883885	4.46565	48.7886	30.7618	11.4788	11.4147	11.6811	11.7396
13.0909	217.377	217.446	216.255	224.433	222.973	222.901	216.878	223.32	79.1879	78.4265	125.087	114.752	181.896	7.83006	0.114068	0.0968656	8.05934	6.32509	0.108813	0.088693	6.53977	58.5326	45.1351	11.707	11.9031	11.8565	12.1213
13.1818	216.969	217.059	215.778	224.103	222.635	222.492	216.412	222.921	78.9387	78.2047	121.63	111.868	184.064	10.0893	0.114393	0.0974058	10.3195	8.34957	0.109124	0.0891509	8.56509	75.0652	59.1855	11.6432	11.6637	11.7316	11.7901
13.2727	216.449	216.529	215.198	223.711	222.191	222.03	215.845	222.472	79.1786	78.4278	124.956	114.77	186.231	11.1249	0.114807	0.098099	11.3563	9.13596	0.109496	0.0897027	9.35248	83.095	64.928	11.3702	11.3935	11.4225	11.4833
13.3636	215.929	215.952	214.635	223.317	221.706	221.532	215.291	222.002	80.6857	79.2484	147.46	125.938	188.255	11.1688	0.115224	0.098804	11.4015	9.7162	0.109887	0.0902872	9.93379	84.7026	69.5868	11.1478	11.2166	11.1886	11.2875
13.4545	215.35	215.392	214.099	222.893	221.2	221.006	214.74	221.519	80.4046	79.4601	143.047	128.947	189.061	10.7641	0.11564	0.0995157	10.998	9.50301	0.110298	0.0909065	9.72171	81.8696	68.4345	10.9565	10.9376	11.0016	11.0055
13.5455	214.809	214.892	213.579	222.488	220.74	220.523	214.242	221.095	79.8564	79.0454	134.728	123.101	189.866	9.51368	0.116024	0.100179	9.74868	8.10424	0.110675	0.0914795	8.32397	72.5425	58.5991	10.7143	10.6748	10.7826	10.7706
13.6364	214.33	214.445	213.159	222.127	220.352	220.148	213.824	220.742	79.4185	78.7457	128.353	119.003	190.672	7.89507	0.116352	0.100751	8.13105	7.01355	0.110987	0.0919571	7.23414	60.4963	50.946	10.6149	10.6593	10.7264	10.7971
13.7273	213.903	214.087	212.823	221.784	220.01	219.821	213.467	220.417	79.5081	78.4714	129.638	115.344	191.478	7.09153	0.116623	0.101228	7.32832	6.37344	0.111266	0.0923871	6.59481	54.7056	46.4602	10.6951	10.7105	10.8467	10.8829
13.8182	213.473	213.803	212.485	221.451	219.712	219.537	213.128	220.124	79.2527	78.1379	125.998	111.01	192.191	6.46043	0.116876	0.101675	6.69798	5.73082	0.111516	0.0927762	5.95288	50.0314	41.9258	10.6589	10.7331	10.842	10.941
13.9091	213.106	213.545	212.185	221.149	219.447	219.275	212.837	219.852	79.3464	78.2593	127.324	112.573	189.154	5.55737	0.117096	0.102068	5.79559	5.52982	0.111742	0.0931281	5.7525	43.4156	40.6271	10.527	10.6656	10.7567	10.8941
14	212.819	213.303	211.919	220.876	219.219	218.97	212.588	219.599	79.5024	78.6538	129.556	117.768	186.118	4.77375	0.117285	0.102406	5.01255	4.6074	0.111961	0.0934707	4.8307	37.6642	34.2735	10.5972	10.4117	10.887	10.6834
14.0909	212.563	213.087	211.691	220.677	219.012	218.76	212.359	219.412	79.5724	78.6636	130.567	117.899	183.081	4.57185	0.11745	0.102703	4.81115	3.72567	0.112127	0.0937328	3.94943	36.2322	28.0603	10.978	10.5639	11.3081	10.9282
14.1818	212.338	212.845	211.44	220.499	218.843	218.548	212.107	219.223	79.1559	78.3902	124.639	114.277	180.045	5.24161	0.117619	0.103009	5.48142	3.93978	0.112277	0.0939699	4.16396	41.2287	29.5667	11.3864	11.4237	11.6866	11.8111
14.2727	212.077	212.534	211.152	220.312	218.636	218.285	211.801	218.973	79.2786	78.3621	126.364	113.909	177.008	6.27523	0.11782	0.103374	6.51566	5.65234	0.112453	0.0942496	5.87702	49.1664	41.7964	11.6573	11.9418	11.8924	12.2153
14.3636	211.777	212.186	210.766	219.997	218.365	217.888	211.42	218.603	79.2057	78.2904	125.337	112.976	179.544	8.20438	0.11806	0.103814	8.44555	7.8651	0.112715	0.0946675	8.09051	63.8776	57.6608	11.7343	11.9994	11.89	12.1587
14.4545	211.322	211.734	210.301	219.54	217.933	217.467	210.927	218.114	79.2672	78.1671	126.203	111.384	182.949	9.99492	0.118376	0.104396	10.2371	10.6569	0.113062	0.0952238	10.8833	77.7538	77.767	11.5415	11.8489	11.6345	11.9263
14.5455	210.806	211.212	209.769	218.964	217.333	216.897	210.388	217.49	80.0679	79.0725	137.894	123.477	186.354	10.7146	0.118734	0.105064	10.9578	12.7427	0.11352	0.095966	12.9704	84.0836	93.7055	11.2321	11.5479	11.2948	11.5738
14.6364	210.236	210.7	209.23	218.319	216.679	216.245	209.857	216.828	79.9223	79.3323	135.709	127.124	189.759	10.1849	0.1191	0.105753	10.4293	13.2384	0.114025	0.0967954	13.4676	80.2658	97.9491	10.9302	11.1868	10.9947	11.1953
14.7273	209.725	210.214	208.747	217.672	216.011	215.611	209.387	216.198	79.8257	79.1461	134.274	124.503	193.165	8.92026	0.11943	0.106382	9.1657	12.0785	0.114524	0.0976235	12.3091	70.7439	89.8136	10.7319	10.8563	10.8225	10.8737
14.8182	209.282	209.784	208.332	217.096	215.413	215.081	208.977	215.665	79.463	78.7492	128.989	119.051	192.421	7.93645	0.119715	0.106929	8.1828	10.2777	0.114955	0.0983473	10.5095	63.1806	76.7592	10.5592	10.5563	10.6838	10.6028
14.9091	208.894	209.407	207.951	216.634	214.899	214.625	208.628	215.232	79.213	78.5144	125.44	115.911	190.6	6.17132	0.119967	0.107416	6.41848	7.86798	0.115314	0.0989563	8.10088	49.596	59.2527	10.3278	10.3231	10.5135	10.4234
15	208.605	209.117	207.695	216.283	214.55	214.269	208.374	214.914	79.2639	78.4052	126.156	114.474	188.779	5.0118	0.120149	0.107771	5.25954	6.21628	0.115576	0.0994047	6.44995	40.7367	47.2494	10.4385	10.3501	10.7127	10.5257
15.0909	208.377	208.811	207.472	215.961	214.248	213.998	208.126	214.631	79.4518	78.5607	128.829	116.525	186.959	4.79858	0.120313	0.108093	5.04685	5.40846	0.115797	0.0997856	5.64279	39.2219	41.4697	10.8003	10.5287	11.1186	10.7648
15.1818	208.127	208.566	207.232	215.674	214.011	213.743	207.88	214.381	79.483	78.5964	129.277	117.001	185.138	4.92827	0.120471	0.108405	5.17705	4.90042	0.115988	0.100117	5.13532	40.3208	37.8195	10.9605	10.5139	11.283	10.7958
15.2727	207.867	208.31	206.979	215.44	213.732	213.544	207.62	214.159	79.5166	78.6818	129.761	118.142	184.77	5.05004	0.120636	0.108732	5.29936	4.06518	0.116162	0.100419	4.3006	41.3678	31.7439	11.079	10.5803	11.3921	10.9294
15.3636	207.615	208.035	206.719	215.25	213.533	213.352	207.35	213.966	79.3509	78.5046	127.389	115.782	185.777	5.53768	0.120804	0.109066	5.78754	4.14777	0.116304	0.100666	4.3836	45.2156	32.3605	11.2114	11.0692	11.4977	11.4535
15.4545	207.311	207.748	206.42	215.031	213.31	213.112	207.043	213.726	79.4596	78.5697	128.941	116.644	186.784	6.0236	0.120993	0.109445	6.27408	4.81086	0.116469	0.100956	5.04719	49.1765	37.3434	11.3848	11.6812	11.6357	12.0135
15.5455	206.981	207.44	206.094	214.799	213.031	212.821	206.699	213.416	79.1224	78.3643	124.172	113.938	187.79	7.24338	0.121197	0.109854	7.49453	7.20033	0.116662	0.101297	7.43724	58.7453	55.0697	11.5523	11.7348	11.7506	11.9444
15.6364	206.595	207.031	205.68	214.392	212.621	212.407	206.265	212.983	78.9312	77.9745	121.527	108.933	188.797	8.76963	0.12145	0.110369	9.0216	8.13071	0.116957	0.10182	8.36852	70.8499	61.9852	11.4309	11.4512	11.5677	11.5953
15.7273	206.122	206.546	205.246	213.97	212.255	211.985	205.794	212.568	79.7994	78.6101	133.885	117.183	189.804	9.05006	0.121738	0.11096	9.30299	8.8561	0.117245	0.102334	9.09477	73.8363	67.893	11.1552	11.3142	11.265	11.4321
15.8182	205.671	206.053	204.827	213.502	211.796	211.499	205.347	212.086	80.0768	79.0034	138.028	122.521	190.81	8.66406	0.122018	0.111539	8.91793	9.32213	0.117578	0.102934	9.56182	71.1897	71.849	11.0473	11.1995	11.1612	11.2962
15.9091	205.26	205.585	204.384	213.056	211.326	211.026	204.903	211.623	80.0811	79.2336	138.093	125.729	192.045	8.85761	0.122287	0.112101	9.11238	9.32307	0.117902	0.103525	9.56375	73.0029	72.2398	10.894	10.8671	11.0069	10.9595
16	204.823	205.114	203.95	212.583	210.871	210.578	204.481	211.198	79.6836	78.9634	132.184	121.97	193.422	7.38146	0.122558	0.112672	7.63715	7.38583	0.118221	0.10411	7.62749	61.1964	57.6817	10.4876	10.5735	10.6301	10.7031
16.0909	204.502	204.77	203.616	212.265	210.515	210.262	204.184	210.887	79.576	78.7726	130.618	119.367	194.798	5.65577	0.122757	0.113096	5.91213	6.6266	0.118448	0.10453	6.86896	47.4459	51.9926	10.328	10.6768	10.5521	10.8597
16.1818	204.269	204.495	203.292	211.981	210.124	209.9	203.919	210.547	79.2823	78.4739	126.416	115.377	196.175	5.03157	0.122923	0.11345	5.2885	6.20391	0.118684	0.104971	6.44701	42.4312	48.8141	10.6963	10.7862	10.9931	10.9949
16.2727	204.032	204.261	202.99	211.707	209.804	209.609	203.656	210.26	79.4937	78.5141	129.43	115.908	197.551	5.3726	0.123075	0.113778	5.63005	5.86621	0.118885	0.105348	6.10994	45.3442	46.3769	10.7657	10.6105	11.0654	10.8461
16.3636	203.783	203.986	202.677	211.43	209.488	209.321	203.392	209.985	79.4148	78.218	128.3	112.039	196.477	4.44761	0.12324	0.114134	4.70563	4.77104	0.119083	0.105722	5.0154	37.9554	38.0626	10.6216	10.4179	10.9639	10.7064
16.4545	203.596	203.79	202.442	211.234	209.281	209.081	203.187	209.784	79.6081	78.3851	131.084	114.21	194.907	4.59008	0.123361	0.114396	4.84851	4.21193	0.119227	0.105995	4.45674	39.2341	33.9177	10.7686	10.4132	11.1442	10.7772
16.5455	203.344	203.531	202.188	211.057	209.059	208.829	202.933	209.575	79.4214	78.6555	128.394	117.791	193.337	4.39982	0.123509	0.114721	4.65876	3.75978	0.119372	0.106271	4.00505	37.7192	30.5918	10.783	10.4412	11.1576	10.8573
16.6364	203.12	203.311	202.004	210.878	208.89	208.652	202.729	209.41	79.5749	78.7132	130.602	118.565	191.767	4.24205	0.123631	0.114989	4.50142	3.24355	0.11949	0.106495	3.48919	36.5512	26.6968	10.9688	10.6444	11.3755	11.1468
16.7273	202.87	203.042	201.819	210.715	208.714	208.483	202.48	209.236	79.3482	78.5252	127.35	116.055	190.328	4.97657	0.123766	0.115288	5.23641	3.56979	0.119602	0.106711	3.81579	42.5269	29.1927	11.3596	11.5746	11.7135	12.0697
16.8182	202.579	202.734	201.594	210.521	208.51	208.255	202.186	208.989	79.3757	78.5919	127.741	116.941	190.648	5.9586	0.123924	0.115637	6.21899	5.64839	0.11974	0.106977	5.89482	50.6388	45.2066	11.5154	12.1295	11.7948	12.4456
16.9091	202.255	202.367	201.29	210.207	208.133	207.909	201.829	208.586	79.2567	78.599	126.054	117.034	190.969	7.29495	0.124113	0.11606	7.55601	8.58933	0.119968	0.107418	8.83649	61.6455	67.9799	11.5404	11.9654	11.7451	12.1247
17	201.843	201.937	200.924	209.737	207.631	207.429	201.4	208.06	79.2705	78.4247	126.249	114.729	191.289	8.59701	0.124341	0.116574	8.85887	10.6334	0.120283	0.108035	10.8816	72.5369	83.94	11.2888	11.6177	11.4338	11.702
17.0909	201.356	201.472	200.519	209.19	207.037	206.881	200.952	207.479	80.0478	79.162	137.59	124.725	191.61	8.18755	0.124595	0.117151	8.45031	11.4902	0.120647	0.108752	11.7396	69.8925	91.4887	10.9349	11.3711	11.0687	11.4228
17.1818	200.936	201.048	200.164	208.613	206.406	206.311	200.569	206.877	79.9997	79.3966	136.867	128.04	192.218	7.39628	0.124817	0.11766	7.65984	12.0006	0.121025	0.109508	12.2512	63.5305	96.1028	10.8183	11.1041	10.9801	11.1411
17.2727	200.529	200.641	199.845	208.01	205.744	205.76	200.195	206.292	79.6686	78.8086	131.966	119.855	192.999	7.22461	0.125025	0.118142	7.48893	10.7236	0.121406	0.11028	10.9755	62.1352	86.0931	10.6914	10.6273	10.8685	10.6773
17.3636	200.167	200.209	199.556	207.496	205.205	205.33	199.863	205.857	79.3611	78.6342	127.533	117.505	193.78	5.65186	0.125222	0.118602	5.91689	7.67377	0.121714	0.11091	7.92663	49.1022	62.3052	10.4028	10.1872	10.6372	10.3
17.4545	199.884	199.887	199.386	207.112	204.819	205.072	199.624	205.552	79.3401	78.587	127.235	116.875	194.561	4.82732	0.125362	0.118932	5.09285	5.87972	0.121926	0.111347	6.13327	42.3404	48.3069	10.6882	10.4336	11.0112	10.6437
17.5455	199.617	199.524	199.23	206.784	204.473	204.854	199.349	205.251	79.4066	78.3536	128.182	113.798	193.701	5.4835	0.125503	0.119265	5.74955	6.1341	0.122108	0.111726	6.38827	47.9359	50.3422	10.968	10.7279	11.2745	10.9668
17.6364	199.346	199.117	199.033	206.449	204.111	204.601	199.063	204.952	79.2373	78.3989	125.782	114.39	191.337	5.0993	0.12566	0.119637	5.36592	5.07273	0.122301	0.11213	5.32755	44.781	42.0975	10.7768	10.5235	11.0883	10.8029
17.7273	199.11	198.776	198.863	206.204	203.82	204.447	198.822	204.737	79.1924	78.2509	125.151	112.465	188.974	4.77316	0.125793	0.119955	5.04027	4.46889	0.12244	0.112423	4.72418	42.1324	37.3494	10.9952	10.8555	11.346	11.2138
17.8182	198.828	198.45	198.688	205.959	203.512	204.262	198.542	204.471	79.3784	78.5714	127.779	116.667	186.611	5.79763	0.125931	0.120288	6.06526	5.505	0.122589	0.112737	5.76079	50.8987	45.757	11.2382	11.2221	11.5359	11.531
17.9091	198.523	198.04	198.44	205.669	203.139	204.026	198.213	204.164	79.4774	78.2915	129.196	112.991	184.248	6.07065	0.1261	0.120697	6.33891	5.79034	0.122768	0.113119	6.04673	53.3869	48.0386	11.0458	10.9194	11.302	11.1876
18	198.236	197.61	198.233	205.401	202.753	203.822	197.91	203.894	79.1424	78.4228	124.45	114.704	181.884	5.85623	0.126261	0.121089	6.12509	4.95724	0.122938	0.113483	5.21422	51.572	41.5572	10.9774	10.8636	11.2416	11.1685
18.0909	197.904	197.217	198.033	205.138	202.404	203.686	197.595	203.634	79.6576	78.6211	131.805	117.33	182.304	6.19819	0.126421	0.121483	6.46765	5.63684	0.123086	0.113801	5.89433	54.8397	47.1498	11.0379	11.2724	11.288	11.5669
18.1818	197.573	196.78	197.812	204.813	201.999	203.457	197.264	203.292	79.8382	78.7838	134.459	119.518	184.815	6.22905	0.126591	0.121903	6.49915	6.65497	0.123275	0.114209	6.91311	55.347	55.5231	10.8647	11.1746	11.1024	11.4023
18.2727	197.274	196.332	197.612	204.45	201.545	203.246	196.961	202.957	79.9346	78.9757	135.893	122.139	187.325	5.56458	0.126752	0.122305	5.8353	6.19032	0.123475	0.114646	6.44915	49.8632	52.017	10.6696	10.8745	10.9354	11.0991
18.3636	197.007	195.924	197.455	204.119	201.121	203.087	196.691	202.658	79.243	78.2849	125.861	112.905	189.836	5.21938	0.126893	0.122659	5.49063	5.99903	0.123652	0.115034	6.25847	46.7494	50.3203	10.5102	10.7962	10.8154	11.0422
18.4545	196.74	195.584	197.268	203.784	200.704	202.906	196.447	202.355	79.0623	78.1868	123.336	111.638	192.347	4.07105	0.127027	0.122997	4.34282	5.49678	0.123831	0.115431	5.75685	36.9964	46.3632	10.4908	10.7715	10.8809	11.0436
18.5455	196.532	195.327	197.15	203.497	200.357	202.73	196.252	202.089	79.2823	78.4739	126.416	115.377	191.998	4.3078	0.127124	0.123244	4.57994	5.39754	0.123986	0.115775	5.65815	39.1549	45.7724	11.0103	10.7754	11.4399	11.0683
18.6364	196.255	194.997	196.997	203.178	199.994	202.562	195.982	201.812	79.1156	78.4164	124.076	114.621	191.537	5.04964	0.127251	0.123567	5.32227	4.9655	0.124147	0.116136	5.22668	45.5413	42.357	11.234	10.8561	11.5911	11.1715
18.7273	195.932	194.658	196.852	202.899	199.673	202.42	195.704	201.561	78.8976	78.2314	121.067	112.212	191.075	5.53227	0.127384	0.12391	5.80542	5.28024	0.124287	0.116451	5.54191	49.7012	44.9356	11.1865	11.0521	11.4983	11.3698
18.8182	195.562	194.283	196.689	202.606	199.28	202.232	195.391	201.261	78.8199	78.0331	120.007	109.675	190.614	6.01828	0.127534	0.124296	6.292	5.65999	0.124451	0.116823	5.92224	53.9756	48.0594	11.1704	11.083	11.4425	11.3681
18.9091	195.188	193.879	196.5	202.277	198.895	202.073	195.06	200.966	78.9072	78.23	121.198	112.195	190.153	6.44971	0.127691	0.124707	6.72406	5.87521	0.124614	0.117194	6.13804	57.8896	50.0101	10.9923	10.8551	11.2325	11.1209
19	194.818	193.431	196.3	201.938	198.487	201.909	194.729	200.674	79.9344	79.0437	135.89	123.078	188.93	5.97711	0.127856	0.12514	6.25211	5.1695	0.124782	0.117581	5.43293	54.4637	44.6675	10.6596	10.5412	10.9006	10.8242
19.0909	194.502	193.018	196.152	201.67	198.126	201.808	194.457	200.447	79.8355	79.2688	134.419	126.226	187.665	4.94963	0.127997	0.125512	5.22518	4.37002	0.124917	0.117892	4.63394	45.5863	38.2406	10.4501	10.3554	10.7551	10.7085
19.1818	194.208	192.691	196.034	201.428	197.801	201.717	194.221	200.24	79.3665	78.5932	127.61	116.958	186.399	4.4743	0.128115	0.125826	4.75032	3.77539	0.125037	0.118171	4.03975	41.3594	33.209	10.5551	10.363	10.9284	10.7989
19.2727	193.933	192.396	195.905	201.188	197.558	201.645	193.997	200.066	78.985	78.2084	122.267	111.916	185.133	4.03251	0.128226	0.126123	4.30897	3.24285	0.125138	0.118407	3.50757	37.4655	28.7841	11.081	10.7981	11.5119	11.3368
19.3636	193.662	192.085	195.827	200.969	197.338	201.561	193.751	199.874	78.91	78.2088	121.237	111.921	183.867	5.46049	0.128331	0.126404	5.73738	4.22787	0.125234	0.118629	4.49294	49.9592	36.9287	11.8333	11.5593	12.182	12.0273
19.4545	193.272	191.626	195.644	200.685	197.019	201.395	193.355	199.584	78.8185	78.0439	119.988	109.811	182.739	8.02526	0.128493	0.126843	8.30279	5.90986	0.125373	0.118956	6.17543	72.4902	50.8097	11.8853	11.5852	12.0802	11.8956
19.5455	192.723	191.064	195.356	200.294	196.655	201.159	192.85	199.237	78.8448	77.9871	120.346	109.093	185	9.91165	0.12871	0.127437	10.1901	6.6829	0.125551	0.119377	6.94912	89.3826	57.3123	11.6967	11.4135	11.8062	11.6492
19.6364	192.118	190.414	194.948	199.869	196.266	200.9	192.262	198.862	79.0064	78.3295	122.562	113.485	187.26	11.5767	0.128965	0.128144	11.8561	7.63025	0.125742	0.119833	7.89718	104.685	65.5192	11.5862	11.3731	11.6432	11.5597
19.7273	191.478	189.599	194.472	199.389	195.789	200.6	191.589	198.426	79.9205	79.0844	135.682	123.642	189.521	12.9821	0.129257	0.128964	13.2628	8.43103	0.125964	0.120367	8.69878	118.769	72.8901	11.4546	11.1903	11.4729	11.3346
19.8182	190.743	188.783	193.912	198.886	195.305	200.272	190.87	197.992	80.2094	79.2244	140.041	125.6	191.782	13.6424	0.129571	0.129862	13.9244	8.11246	0.126194	0.120927	8.38107	125.829	70.5672	11.1805	10.8282	11.1786	10.9659
19.9091	189.977	187.99	193.334	198.372	194.846	200.038	190.184	197.618	79.8287	78.9912	134.319	122.352	193.68	12.1974	0.129884	0.13077	12.4807	6.63166	0.126403	0.121439	6.90105	113.096	58.1744	10.8428	10.7076	10.8529	10.8901
20	189.309	187.33	192.86	197.944	194.467	199.868	189.621	197.292	79.3721	78.4812	127.689	115.473	191.293	10.3792	0.130143	0.131536	10.6636	6.82042	0.126571	0.121855	7.09045	96.7234	59.6787	10.5998	10.8135	10.6478	11.0205
20.0909	188.721	186.739	192.475	197.52	193.993	199.66	189.139	196.936	79.2214	78.3807	125.558	114.152	188.906	8.33549	0.130365	0.132201	8.62088	5.96509	0.12676	0.122325	6.23584	78.4302	52.5987	10.4454	10.596	10.5491	10.8256
20.1818	188.214	186.323	192.19	197.199	193.625	199.524	188.769	196.683	79.0341	78.1177	122.945	110.752	186.519	6.81512	0.130535	0.132714	7.10125	4.97555	0.126899	0.122675	5.24683	64.7126	44.2526	10.365	10.6137	10.5409	10.9235
20.2727	187.784	185.94	191.968	196.887	193.27	199.394	188.452	196.413	79.1091	78.3251	123.986	113.426	184.132	5.4262	0.130679	0.133154	5.71298	5.21791	0.127033	0.123014	5.4897	52.2484	46.4882	10.5353	10.9889	10.7971	11.3133
20.3636	187.486	185.602	191.788	196.595	192.883	199.23	188.182	196.125	79.22	78.3911	125.538	114.289	182.057	5.46601	0.130791	0.133501	5.75328	5.59373	0.127174	0.123372	5.86606	52.8008	49.8249	11.0485	10.9084	11.3537	11.2072
20.4545	187.138	185.179	191.609	196.288	192.498	199.044	187.849	195.844	79.2628	78.3439	126.14	113.672	180.13	6.21643	0.130921	0.133904	6.50429	4.90568	0.12732	0.123745	5.17858	59.8996	44.073	11.4651	10.9511	11.7284	11.2765
20.5455	186.746	184.706	191.418	196.004	192.155	198.92	187.466	195.581	78.9312	77.9745	121.527	108.933	178.203	7.83069	0.131064	0.134353	8.11919	5.72139	0.127444	0.124064	5.99477	74.8071	50.973	11.5468	11.4888	11.7344	11.7946
20.6364	186.217	184.125	191.158	195.584	191.72	198.743	186.987	195.203	78.9268	78.0809	121.467	110.282	176.277	8.80894	0.131248	0.134935	9.09827	7.35036	0.127613	0.124503	7.6244	84.1965	65.0976	11.4708	11.787	11.5978	11.9978
20.7273	185.663	183.476	190.918	195.088	191.17	198.53	186.484	194.74	79.1719	78.4083	124.863	114.514	174.35	9.96011	0.13144	0.135549	10.2503	9.61512	0.127818	0.125038	9.88997	95.5189	85.0154	11.3244	11.8381	11.4107	11.9636
20.8182	184.991	182.742	190.655	194.48	190.482	198.141	185.926	194.127	80.059	79.1412	137.759	124.434	175.989	9.85829	0.131658	0.136258	10.1495	12.1178	0.128088	0.125754	12.3937	95.8706	107.785	11.1232	11.7399	11.1929	11.7905
20.9091	184.371	182.091	190.4	193.758	189.674	197.639	185.424	193.41	79.8324	79.0295	134.373	122.881	180.045	9.56443	0.131855	0.136907	9.85657	14.0619	0.12841	0.126618	14.3391	93.3457	125.364	10.937	11.4932	11.0146	11.4976
21	183.777	181.418	190.13	192.898	188.81	197.08	184.932	192.641	79.9026	78.7544	135.416	119.121	184.1	8.43892	0.132051	0.13756	8.73198	14.2712	0.128765	0.127588	14.5498	83.1382	127.757	10.828	11.2015	10.9265	11.1908
21.0909	183.299	180.796	189.954	192.107	187.965	196.514	184.522	191.923	79.5576	78.4335	130.352	114.845	188.156	7.87242	0.132211	0.138102	8.16624	13.4376	0.129101	0.128524	13.7177	77.8003	120.872	10.8252	10.8893	10.9638	10.8849
21.1818	182.849	180.193	189.722	191.379	187.185	195.981	184.105	191.289	79.4745	78.3845	129.155	114.203	191.981	7.22473	0.132371	0.138648	7.51932	10.9772	0.129407	0.129391	11.2585	71.8657	99.7172	10.9077	10.6167	11.0749	10.6402
21.2727	182.466	179.653	189.522	190.766	186.539	195.662	183.731	190.805	79.4072	78.1357	128.191	110.982	188.595	7.28607	0.132509	0.139126	7.58133	9.02649	0.129641	0.130062	9.30878	72.6712	82.6203	10.992	10.6141	11.1698	10.6891
21.3636	182.05	179.051	189.317	190.221	185.917	195.432	183.324	190.356	79.3129	77.9494	126.849	108.616	185.21	7.1743	0.132658	0.139645	7.47028	8.18812	0.129845	0.130656	8.47127	71.8222	75.3626	10.9177	10.7709	11.1006	10.8918
21.4545	181.656	178.525	189.119	189.734	185.338	195.231	182.962	189.947	79.3897	78.2736	127.941	112.758	181.824	6.64936	0.132792	0.14012	6.94601	7.55509	0.130028	0.131194	7.83903	67.0643	70.1961	10.737	10.7806	10.951	10.9352
21.5455	181.294	178.072	188.879	189.29	184.793	195.045	182.623	189.569	79.1844	78.2417	125.039	112.346	178.439	5.98001	0.132918	0.140569	6.27728	6.81422	0.130196	0.131694	7.09888	60.6858	63.7656	10.6255	10.8387	10.8752	11.0311
21.6364	180.959	177.678	188.684	188.875	184.317	194.872	182.33	189.214	79.284	78.3202	126.441	113.363	175.261	5.30618	0.133027	0.140961	5.60399	6.95202	0.130347	0.132146	7.23734	54.3835	65.2639	10.5193	10.837	10.8206	11.0375
21.7273	180.638	177.348	188.504	188.451	183.804	194.688	182.068	188.855	79.3918	78.4682	127.971	115.301	172.722	4.53266	0.133125	0.141315	4.83096	6.04301	0.130505	0.132622	6.32902	47.0503	57.3347	10.6539	10.6067	11.028	10.8316
21.8182	180.363	177.078	188.33	188.121	183.383	194.563	181.826	188.584	79.2486	78.1698	125.941	111.42	170.182	4.76815	0.133208	0.14162	5.06688	5.1316	0.130627	0.132994	5.41814	49.3955	49.0711	11.2018	10.6915	11.5844	10.9951
21.9091	180.001	176.732	188.183	187.805	182.988	194.438	181.513	188.298	79.0801	78.1215	123.582	110.8	167.643	6.14235	0.133307	0.141983	6.44157	5.51758	0.130742	0.13335	5.80464	62.8857	52.6848	11.349	11.0613	11.6323	11.3697
22	179.568	176.281	188.002	187.443	182.568	194.294	181.148	187.979	79.3635	78.2671	127.567	112.674	165.707	6.47388	0.133429	0.142436	6.77374	6.00638	0.130869	0.133743	6.294	66.5495	57.3683	11.0001	10.9371	11.2314	11.2059
22.0909	179.181	175.823	187.827	187.113	182.084	194.15	180.821	187.673	79.3439	78.2078	127.288	111.908	168.656	5.85324	0.133545	0.14287	6.15369	5.27892	0.131	0.13415	5.56713	60.6412	50.8575	10.7018	10.6633	10.952	10.9601
22.1818	178.849	175.389	187.67	186.826	181.715	194.016	180.524	187.416	79.3128	78.4492	126.848	115.051	171.606	5.35102	0.133648	0.143262	5.65201	5.02887	0.131107	0.134486	5.31756	55.8435	48.7996	10.5754	10.5584	10.8662	10.8952
22.2727	178.571	174.961	187.53	186.523	181.343	193.878	180.255	187.156	79.5017	78.452	129.545	115.088	174.555	4.72616	0.133742	0.143621	5.02764	4.40041	0.131216	0.134832	4.68959	49.9008	43.1408	10.2599	10.1506	10.5996	10.5147
22.3636	178.366	174.6	187.384	186.298	181.051	193.778	180.046	186.984	79.7925	78.8004	133.784	119.743	177.505	3.27883	0.133821	0.143924	3.58073	2.76142	0.131298	0.135094	3.05097	35.7166	28.2019	9.97259	9.61467	10.4496	10.1302
22.4545	178.259	174.308	187.313	186.154	180.829	193.765	179.899	186.87	79.5188	78.3882	129.792	114.251	178.51	2.95844	0.133873	0.144123	3.26061	2.26549	0.131348	0.135255	2.55527	32.4825	23.5549	10.5909	10.3619	11.2446	11.1643
22.5455	178.092	174.024	187.224	185.991	180.625	193.724	179.704	186.717	79.0126	78.0683	122.648	110.122	176.625	3.67734	0.133932	0.144353	3.97983	3.15256	0.131402	0.135429	3.4426	39.5248	31.6857	11.2481	11.0286	11.8314	11.7358
22.6364	177.913	173.685	187.085	185.76	180.389	193.63	179.467	186.525	79.1687	78.1503	124.818	111.169	174.739	4.59525	0.134003	0.144632	4.89812	3.31285	0.131476	0.135667	3.60322	48.8357	33.2479	11.4514	11.2075	11.8966	11.8095
22.7273	177.608	173.31	186.938	185.547	180.119	193.566	179.168	186.322	79.0537	77.8924	123.217	107.9	172.854	5.6784	0.134092	0.144984	5.98175	4.43123	0.131548	0.1359	4.72193	59.7489	43.5483	11.6383	11.6257	11.9655	12.1071
22.8182	177.247	172.856	186.728	185.226	179.742	193.419	178.788	186.003	79.235	78.2757	125.749	112.786	170.968	7.62715	0.134202	0.145419	7.93108	6.21827	0.131658	0.136258	6.50948	79.6673	60.4255	11.5685	11.585	11.7676	11.8853
22.9091	176.752	172.256	186.462	184.848	179.288	193.179	178.315	185.628	79.3556	78.2579	127.455	112.556	173.609	8.35292	0.134346	0.145998	8.65764	7.00773	0.131797	0.136714	7.29959	87.4867	67.9853	11.1946	11.2942	11.3279	11.5032
23	176.229	171.685	186.219	184.391	178.78	192.995	177.879	185.241	79.5005	78.3909	129.529	114.286	176.927	7.84385	0.134486	0.146566	8.14934	7.16403	0.131944	0.137202	7.45658	82.8364	69.7852	10.7681	11.192	10.9042	11.3707
23.0909	175.726	171.18	185.989	183.961	178.206	192.822	177.494	184.838	79.9571	79.0016	136.229	122.496	180.244	6.46572	0.134613	0.147092	6.77192	7.708	0.132093	0.137702	8.00126	69.4293	75.5999	10.412	11.1252	10.5938	11.2804
23.1818	175.367	170.754	185.812	183.462	177.599	192.653	177.201	184.416	79.6891	78.3729	132.265	114.05	183.561	5.19023	0.134711	0.147501	5.49699	7.47683	0.132253	0.138244	7.77085	56.3725	73.2802	9.93015	10.8537	10.201	11.0008
23.2727	175.047	170.437	185.674	183.022	177.03	192.512	176.985	184.055	79.3527	78.3512	127.414	113.768	186.879	3.04117	0.13479	0.147831	3.34836	6.3364	0.132396	0.138733	6.63111	34.2955	62.7328	9.11649	10.6488	9.59213	10.8275
23.3636	174.888	170.311	185.595	182.63	176.496	192.458	176.894	183.74	79.3859	78.2327	127.887	112.229	189.338	1.77234	0.134826	0.147985	2.07974	5.83313	0.132516	0.13915	6.12841	21.3289	58.0851	8.66217	10.6603	9.5707	10.8919
23.4545	174.794	170.207	185.505	182.267	175.996	192.381	176.807	183.441	79.4921	78.5951	129.408	116.983	185.954	1.29229	0.134855	0.148108	1.59985	5.11129	0.13263	0.139549	5.40714	16.4399	51.5725	9.99567	10.7726	11.4019	11.0718
23.5455	174.686	170.147	185.454	181.947	175.567	192.325	176.715	183.168	79.168	78.3679	124.809	113.986	182.569	2.39261	0.134877	0.148201	2.70031	5.4334	0.132728	0.139891	5.72973	27.6822	54.6728	11.0245	11.0605	12.1111	11.3843
23.6364	174.493	170.001	185.301	181.596	175.101	192.188	176.54	182.839	79.2906	78.3398	126.534	113.618	179.184	2.73804	0.134926	0.14841	3.04601	5.89626	0.132842	0.140297	6.19315	31.3217	59.2648	11.0476	11.1984	11.8495	11.4807
23.7273	174.342	169.841	185.179	181.237	174.635	192.04	176.385	182.503	79.5034	78.2979	129.57	113.074	175.799	3.36919	0.134969	0.148594	3.67741	6.5422	0.132958	0.14071	6.83967	37.9576	65.6368	11.3517	11.0978	12.0122	11.3361
23.8182	174.084	169.616	185.003	180.791	174.126	191.89	176.139	182.138	79.2796	78.4946	126.377	115.65	172.722	4.60778	0.135034	0.148874	4.91637	6.25946	0.133088	0.14118	6.55758	50.7578	63.2709	11.6446	10.9391	12.0821	11.1726
23.9091	173.785	169.242	184.838	180.395	173.703	191.732	175.825	181.814	79.2193	78.1846	125.528	111.61	173.233	6.30774	0.135115	0.14923	6.61681	6.24993	0.133201	0.141595	6.54863	68.4931	63.1925	11.3041	10.8489	11.5723	11.0897
24	173.405	168.719	184.633	179.966	173.244	191.577	175.464	181.475	79.1776	78.2945	124.943	113.029	173.743	5.6265	0.135223	0.149701	5.9362	5.74843	0.133322	0.142038	6.04774	61.6513	58.6133	10.8591	10.7243	11.1063	10.9756
24.0909	173.132	168.267	184.523	179.604	172.845	191.46	175.191	181.192	79.3365	76.5043	127.184	91.5467	174.254	5.57915	0.135303	0.150056	5.88932	5.31693	0.133422	0.142412	5.61675	61.4402	53.6524	10.7289	10.4704	11.0079	10.776
24.1818	172.819	167.765	184.358	179.245	172.465	191.346	174.871	180.928	79.8903	77.7187	135.233	105.74	174.765	5.06586	0.135396	0.150472	5.37659	4.24193	0.133519	0.142774	4.54225	56.6071	44.0102	10.384	10.0932	10.6796	10.4743
24.2727	172.591	167.356	184.266	179.014	172.201	191.243	174.662	180.755	79.6948	78.6055	132.349	117.122	175.276	3.51464	0.135464	0.150782	3.82578	3.04799	0.133586	0.143028	3.34865	40.2855	32.7819	9.72225	9.93279	10.1869	10.4917
24.3636	172.418	167.122	184.152	178.83	171.98	191.169	174.509	180.598	79.4448	77.3043	128.729	100.721	173.902	2.57056	0.135513	0.151004	2.88199	2.9638	0.13364	0.143232	3.26475	30.3163	31.6064	9.83886	10.2926	10.5783	10.9721
24.4545	172.284	166.954	184.045	178.638	171.771	191.073	174.372	180.437	79.363	76.9977	127.56	97.1259	170.659	2.67727	0.135551	0.151177	2.98893	2.74289	0.133695	0.143443	3.04413	31.4594	29.4293	10.3234	10.3705	11.1505	11.098
24.5455	172.129	166.788	183.896	178.473	171.59	190.989	174.212	180.291	79.4163	77.6966	128.32	105.468	167.417	2.75164	0.135595	0.151377	3.06357	2.91239	0.133743	0.143626	3.21388	32.3174	31.3262	10.0381	10.0646	10.8239	10.7685
24.6364	171.974	166.654	183.765	178.295	171.37	190.913	174.078	180.132	79.3701	77.7797	127.661	106.496	164.174	2.51663	0.135633	0.151555	2.82879	2.88312	0.133796	0.143828	3.18489	29.8685	31.1169	9.50175	9.66664	10.5277	10.6154
24.7273	171.891	166.592	183.668	178.217	171.288	190.87	174.02	180.099	79.2842	77.8146	126.442	106.928	160.931	1.46159	0.135655	0.151658	1.77389	1.22715	0.133818	0.143913	1.52903	18.7246	14.9487	10.221	10.6655	11.4057	11.7644
24.8182	171.77	166.448	183.565	178.056	171.08	190.785	173.881	179.916	79.1379	77.6635	124.387	105.061	157.689	2.20869	0.135689	0.151815	2.5212	2.7575	0.133868	0.144107	3.05965	26.6108	29.9225	10.7336	11.2617	11.7409	12.0648

## Sheet: Case 6
Time(s)	TC1(K)	TC2(K)	TC3(K)	TC4(K)	TC5(K)	TC6(K)	Tiup(K)	Tidn(K)	Tsatup(K)	Tsatdn(K)	P1(kPa)	P2(kPa)	Mass Flux(kg/m^2s)	qBurgup(kW/m^2)	qradup(kW/m^2)	qcondup(kW/m^2)	qiup(kW/m^2)	qBurgdn(kW/m^2)	qraddn(kW/m^2)	qconddn(kW/m^2)	qidn(kW/m^2)	hup(kW/m^2K)	hdn(kW/m^2K)	up.uncer.h(%)	dn.uncer.h(%)	up.uncer.qi(%)	dn.uncer.qi(%)
0	273.585	273.794	273.893	272.209	272.639	272.997	273.608	272.491	90.1706	90.0452	365.752	361.854	75.8375	8.70914	0.0414001	0.0245339	8.7808	7.23785	0.0435454	0.0259906	7.31344	47.8681	40.0856	11.3749	11.5212	11.4222	11.3995
0.0909091	273.202	273.396	273.465	271.898	272.289	272.652	273.183	272.139	89.6337	89.4701	349.282	344.375	76.1495	9.99634	0.0421607	0.0250479	10.0694	8.18629	0.0441686	0.026418	8.26302	54.8594	45.2349	12.0996	12.2337	12.1442	12.1233
0.181818	272.762	272.929	272.984	271.521	271.897	272.283	272.625	271.682	89.6571	89.5476	349.987	346.692	76.4616	16.1891	0.043029	0.0256379	16.2637	13.242	0.0448702	0.0269015	13.32	88.8885	73.1328	12.3083	12.2982	12.1444	12.1543
0.272727	271.886	272.042	272.06	270.804	271.162	271.531	271.666	270.892	90.1816	89.996	366.094	360.333	76.7737	19.0573	0.0446939	0.0267797	19.135	15.8155	0.0462191	0.0278381	15.896	105.436	87.8738	11.7007	11.6802	11.5139	11.5114
0.363636	271.073	271.213	271.199	270.136	270.46	270.816	270.843	270.21	90.6046	90.5237	379.475	376.89	77.0794	18.586	0.0462267	0.0278434	18.6665	15.1952	0.0474828	0.0287242	15.278	103.565	85.0264	11.3956	11.3296	11.2078	11.1589
0.454545	270.208	270.348	270.287	269.428	269.741	270.112	269.955	269.501	89.9736	89.8498	359.644	355.843	76.4768	18.8471	0.0478262	0.0289664	18.9306	14.9926	0.0487629	0.0296304	15.0778	105.181	83.9282	11.3604	11.3142	11.1758	11.1486
0.545455	269.363	269.493	269.404	268.743	269.07	269.415	269.107	268.823	89.53	89.3536	346.164	340.909	75.8742	18.0986	0.049371	0.030064	18.1849	14.638	0.0499837	0.0305029	14.7255	101.265	82.0504	11.3001	11.2969	11.1213	11.1369
0.636364	268.529	268.688	268.552	268.075	268.405	268.714	268.284	268.15	89.8101	89.5758	354.63	347.539	75.2716	17.7108	0.0508435	0.0311224	17.7999	14.3215	0.0511814	0.031367	14.4112	99.7341	80.7018	11.3928	11.3633	11.2189	11.2076
0.727273	267.723	267.842	267.717	267.419	267.753	268.028	267.441	267.478	89.9038	89.7493	357.499	352.782	74.669	18.5315	0.0522976	0.0321796	18.6233	14.794	0.0523451	0.0322143	14.886	104.898	83.7565	11.5025	11.464	11.33	11.3103
0.818182	266.867	266.939	266.825	266.74	267.025	267.318	266.538	266.758	90.3565	90.1837	371.583	366.16	74.0664	19.576	0.0538295	0.0333068	19.6708	15.6107	0.0535691	0.0331141	15.7049	111.651	88.9424	11.4929	11.4827	11.3175	11.3267
0.909091	265.988	266	265.881	266.011	266.298	266.569	265.609	266.013	90.0681	89.8894	362.563	357.057	73.4639	20.0226	0.0554041	0.0344799	20.1203	16.1602	0.0548311	0.0340512	16.2568	114.619	92.3038	11.402	11.3956	11.227	11.2391
1	265.094	265.038	264.946	265.273	265.546	265.798	264.683	265.263	89.6025	89.5103	348.341	345.574	72.218	19.6857	0.0569762	0.0356664	19.7864	15.8194	0.0561119	0.0350122	15.9184	113.014	90.5728	11.3333	11.3179	11.1622	11.1646
1.09091	264.236	264.084	264.037	264.573	264.823	265.046	263.782	264.543	89.548	89.3783	346.705	341.64	70.8143	19.3127	0.0584883	0.0368224	19.4163	15.5935	0.0573317	0.0359368	15.6949	111.438	89.6011	11.3468	11.3388	11.1804	11.1901
1.18182	263.37	263.174	263.111	263.858	264.096	264.295	262.877	263.806	89.8246	89.6228	355.076	348.954	69.4106	19.5696	0.0599714	0.0379708	19.676	15.8758	0.0585487	0.0368689	15.9795	113.7	91.7397	11.3508	11.3362	11.186	11.1887
1.27273	262.489	262.245	262.178	263.114	263.375	263.541	261.969	263.074	90.025	89.8997	361.232	357.371	68.0069	19.0635	0.061458	0.0391369	19.1728	15.3976	0.0597669	0.0378116	15.5036	111.506	89.5262	11.3233	11.2947	11.1616	11.15
1.36364	261.624	261.376	261.282	262.431	262.659	262.82	261.095	262.37	89.8196	89.659	354.922	350.047	66.9094	18.9884	0.0628653	0.0402549	19.1005	15.2704	0.0609193	0.0387126	15.3787	111.519	89.0428	11.3419	11.3188	11.1848	11.179
1.45455	260.741	260.485	260.372	261.747	261.914	262.096	260.199	261.65	89.5566	89.4402	346.962	343.482	66.1295	18.9802	0.064283	0.0413954	19.095	15.3393	0.0620785	0.0396281	15.4498	111.901	89.7152	11.3291	11.2916	11.175	11.1544
1.54545	259.879	259.626	259.456	261.045	261.208	261.377	259.327	260.951	89.607	89.4468	348.479	343.679	65.3495	18.5446	0.0656585	0.0425163	18.6621	14.708	0.0632115	0.040532	14.8207	109.958	86.4162	11.3088	11.2287	11.1586	11.0962
1.63636	259.046	258.751	258.573	260.383	260.526	260.698	258.467	260.287	89.6544	89.4133	349.906	342.682	64.5696	18.3801	0.0669922	0.0436168	18.5003	14.1285	0.0642783	0.0413916	14.2434	109.591	83.3559	11.3484	11.2959	11.202	11.1703
1.72727	258.191	257.912	257.677	259.768	259.841	260.013	257.597	259.617	89.5851	89.4813	347.82	344.706	63.7897	18.6973	0.0683098	0.0447177	18.8202	14.6512	0.0653151	0.0422351	14.7681	112.017	86.8019	11.3472	11.3541	11.2024	11.2298
1.81818	257.34	257.023	256.78	259.105	259.14	259.29	256.723	258.922	89.3316	89.1942	340.259	336.211	63.0022	18.3369	0.0696345	0.0458386	18.4624	14.5229	0.0663948	0.0431221	14.642	110.295	86.2675	11.299	11.2707	11.1576	11.1481
1.90909	256.518	256.171	255.91	258.441	258.486	258.613	255.882	258.27	89.0468	88.9381	331.907	328.76	61.6475	17.9474	0.070896	0.0469197	18.0754	13.8056	0.0674163	0.0439696	13.9266	108.343	82.2446	11.323	11.292	11.1871	11.1768
2	255.703	255.306	255.052	257.819	257.835	257.947	255.029	257.613	88.7341	88.5144	322.915	316.705	60.2927	18.3634	0.0721393	0.0479985	18.494	14.4891	0.0684008	0.0447942	14.6122	111.212	86.4124	11.3129	11.3511	11.1789	11.2376
2.09091	254.851	254.473	254.143	257.16	257.158	257.204	254.175	256.92	88.5804	88.3771	318.562	312.869	58.938	17.6006	0.0733935	0.0491005	17.7337	14.3177	0.0694455	0.0456778	14.4429	107.091	85.6928	11.2189	11.2149	11.0892	11.1019
2.18182	254.076	253.65	253.33	256.525	256.521	256.529	253.387	256.292	88.3319	88.1441	311.612	306.436	57.5832	16.7464	0.0745454	0.0501253	16.8819	13.1427	0.0704138	0.0465048	13.2698	102.28	78.9173	11.233	11.161	11.1118	11.0576
2.27273	253.298	252.858	252.539	255.94	255.918	255.898	252.601	255.688	88.4206	88.2052	314.08	308.113	56.2942	16.6781	0.0756604	0.0511291	16.8159	13.0456	0.0713106	0.0472779	13.1745	102.423	78.6617	11.3191	11.2841	11.202	11.1871
2.36364	252.509	252.092	251.726	255.343	255.295	255.254	251.807	255.062	88.1898	87.9914	307.691	302.274	55.3751	16.9303	0.0767648	0.0521352	17.0704	13.2873	0.0722212	0.04807	13.4181	104.331	80.3139	11.3147	11.2904	11.1993	11.1948
2.45455	251.703	251.321	250.903	254.745	254.675	254.607	251.013	254.446	87.997	87.7487	302.428	295.747	54.4559	16.5337	0.0778715	0.0531554	16.6761	12.9212	0.0731242	0.0488627	13.0538	102.297	78.3082	11.2849	11.2311	11.1731	11.1394
2.54545	250.934	250.557	250.121	254.182	254.035	254.012	250.242	253.851	87.7944	87.6251	296.968	292.463	53.5368	16.5526	0.0789257	0.0541388	16.6972	12.6758	0.0739869	0.0496269	12.8101	102.785	77.0646	11.2774	11.2176	11.1691	11.1308
2.63636	250.137	249.803	249.311	253.607	253.428	253.41	249.46	253.262	87.6291	87.3513	292.569	285.283	52.6176	16.1728	0.0799885	0.055142	16.3197	12.3178	0.0748351	0.050385	12.4539	100.844	75.0638	11.2327	11.2094	11.1279	11.1283
2.72727	249.372	249.078	248.552	253.059	252.835	252.835	248.722	252.696	87.4793	87.2685	288.622	283.135	51.6984	15.5278	0.0809893	0.0560978	15.6768	12.0021	0.0756442	0.0511144	12.1399	97.2246	73.385	11.2466	11.2497	11.1488	11.1745
2.81818	248.645	248.347	247.809	252.528	252.257	252.244	247.987	252.127	87.2609	87.0948	282.941	278.675	54.3874	15.5834	0.0819584	0.0570339	15.7345	12.1322	0.0764386	0.0518368	12.2716	97.896	74.3588	11.3634	11.3313	11.2698	11.2592
2.90909	247.884	247.622	247.045	251.952	251.673	251.666	247.225	251.544	87.1211	86.8387	279.345	272.19	58.4245	16.3106	0.0829367	0.0579898	16.4637	12.327	0.0772437	0.0525751	12.4681	102.832	75.6991	11.4651	11.5087	11.3699	11.4383
3	247.089	246.837	246.242	251.321	251.097	251.075	246.408	250.911	86.9328	86.6982	274.56	268.681	62.4616	17.5613	0.0839608	0.0590023	17.7167	14.3765	0.0780698	0.0533395	14.5193	111.094	88.4179	11.4441	11.6036	11.3426	11.5218
3.09091	246.239	246.001	245.379	250.616	250.398	250.314	245.553	250.167	86.912	86.7011	274.035	268.752	66.4987	17.7133	0.0850431	0.060086	17.8711	15.4264	0.0790543	0.0542596	15.5713	112.651	95.2576	11.3557	11.4712	11.2516	11.378
3.18182	245.403	245.209	244.5	249.895	249.685	249.574	244.713	249.436	87.5197	87.1535	289.681	280.177	70.5358	17.9727	0.0860931	0.0611514	18.1327	15.8147	0.0800323	0.0551836	15.9617	115.353	98.3577	11.254	11.3254	11.1481	11.228
3.27273	244.538	244.405	243.6	249.133	248.969	248.786	243.873	248.684	89.5252	89.2953	346.02	339.185	82.4278	16.901	0.0871552	0.0622433	17.0634	15.4899	0.0810401	0.0561466	15.6391	110.552	98.1192	11.0948	11.1997	10.9882	11.0976
3.36364	243.763	243.677	242.802	248.447	248.257	248.047	243.136	247.988	89.4921	89.2544	345.03	337.979	97.6702	15.2382	0.0880943	0.0632213	15.4026	14.5664	0.08198	0.0570549	14.7175	100.249	92.7187	10.9772	11.0259	10.8841	10.9309
3.45455	243.052	242.998	242.078	247.823	247.564	247.358	242.46	247.352	89.2746	88.9765	338.574	329.87	112.913	13.6144	0.0889467	0.0641193	13.7808	12.6371	0.0828529	0.0579075	12.7901	89.9613	80.7582	10.9917	10.9257	10.9156	10.8469
3.54545	242.419	242.391	241.443	247.288	246.965	246.8	241.852	246.811	88.9326	88.7996	328.604	324.783	128.155	12.7496	0.0896954	0.0649164	12.9177	11.4679	0.0835819	0.0586262	11.6225	84.4735	73.5546	11.0758	11.0372	11.0152	10.9777
3.63636	241.783	241.804	240.849	246.788	246.409	246.225	241.256	246.272	89.0959	88.8708	333.337	326.824	133.678	12.1489	0.0904141	0.0656891	12.3186	11.1885	0.0842794	0.0593198	11.3446	80.9576	72.0743	11.2079	11.2284	11.1572	11.1785
3.72727	241.186	241.225	240.295	246.302	245.833	245.693	240.674	245.737	88.9562	88.7259	329.285	322.68	135.605	12.6005	0.091091	0.0664238	12.7718	11.4683	0.0849547	0.059997	11.6258	84.1811	74.0447	11.2792	11.3415	11.2301	11.2938
3.81818	240.533	240.605	239.717	245.774	245.248	245.133	240.056	245.167	88.835	88.5339	325.798	317.253	137.532	12.497	0.0918093	0.0672109	12.6699	12.0965	0.0856579	0.0607081	12.2556	83.7839	78.2438	11.181	11.2943	11.1313	11.2417
3.90909	239.902	240.02	239.188	245.22	244.669	244.534	239.491	244.599	88.8965	88.7057	327.563	322.109	139.46	11.5981	0.0924792	0.067952	11.7725	11.4644	0.0863793	0.0614442	11.6251	78.1733	74.5705	11.1937	11.265	11.1543	11.2161
4	239.307	239.46	238.68	244.719	244.114	243.98	238.926	244.052	88.9417	88.6049	328.865	319.252	141.387	12.291	0.0931123	0.0686591	12.4668	12.1855	0.0870441	0.0621284	12.3476	83.121	79.4329	11.2747	11.3377	11.2346	11.2882
4.09091	238.665	238.851	238.114	244.135	243.489	243.374	238.323	243.442	89.0137	88.5664	330.948	318.166	143.534	11.973	0.0937973	0.0694311	12.1504	12.3048	0.0877867	0.0628996	12.4686	81.3779	80.5074	11.1157	11.2259	11.0746	11.172
4.18182	238.052	238.327	237.604	243.604	242.886	242.807	237.796	242.89	89.3585	89.0942	341.055	333.288	146.051	10.7668	0.0944125	0.0701312	10.9456	11.4963	0.0884768	0.063623	11.6616	73.739	75.8256	11.1197	11.1965	11.093	11.1497
4.27273	237.49	237.861	237.087	243.129	242.295	242.227	237.274	242.337	89.1519	89.0395	334.971	331.697	148.568	11.3152	0.0949841	0.0707872	11.4954	11.8174	0.0891379	0.064322	11.9842	77.6075	78.1759	11.2959	11.3957	11.2724	11.3522
4.36364	236.9	237.354	236.496	242.591	241.667	241.643	236.703	241.73	88.593	88.385	318.917	313.089	151.084	11.5709	0.0956042	0.0715052	11.7526	13.1054	0.0898353	0.0650662	13.2737	79.3499	86.5613	11.1794	11.3305	11.1523	11.2777
4.45455	236.32	236.87	235.93	241.997	240.98	241.019	236.179	241.107	88.6375	88.3596	320.174	312.383	153.601	10.4993	0.0961968	0.0721977	10.6823	12.2236	0.090587	0.0658761	12.3937	72.4022	81.1384	11.112	11.0787	11.0962	11.0275
4.54545	235.818	236.431	235.386	241.479	240.366	240.499	235.683	240.579	88.8345	88.5054	325.782	316.451	153.957	10.7039	0.0967324	0.0728289	10.8882	11.0739	0.0912319	0.0665776	11.2454	74.1458	73.9468	11.3134	11.1383	11.3033	11.1035
4.63636	235.293	235.961	234.767	240.96	239.786	239.991	235.129	240.032	88.742	88.5229	323.139	316.942	153.687	11.5147	0.0973093	0.0735147	11.7004	11.7929	0.0918543	0.0672605	11.9659	79.9279	78.9779	11.3412	11.2938	11.3223	11.2589
4.72727	234.74	235.427	234.172	240.406	239.139	239.456	234.568	239.452	89.4125	89.174	342.659	335.618	153.416	11.424	0.0979055	0.0742299	11.6111	11.7154	0.092521	0.0679986	11.8899	79.9903	79.1192	11.2705	11.1386	11.2476	11.0994
4.81818	234.198	234.906	233.586	239.908	238.56	238.907	234.016	238.931	88.7641	88.5913	323.77	318.868	153.145	11.6124	0.0984843	0.0749307	11.8009	10.5328	0.0931398	0.0686899	10.7087	81.2439	71.23	11.3305	11.0939	11.3095	11.0703
4.90909	233.647	234.373	232.944	239.458	238.04	238.388	233.429	238.435	88.489	88.1762	315.994	307.318	152.874	12.2351	0.0990844	0.0756641	12.4251	10.6489	0.0937011	0.0693223	10.8261	85.7254	72.05	11.3982	11.3761	11.372	11.362
5	233.09	233.765	232.293	238.984	237.492	237.804	232.808	237.872	88.9585	88.6121	329.351	319.454	152.604	13.0804	0.0997096	0.0764359	13.2719	12.1772	0.0943023	0.0700053	12.3558	92.262	82.7803	11.2992	11.404	11.2615	11.3735
5.09091	232.488	233.117	231.624	238.42	236.882	237.172	232.177	237.271	89.4291	89.1167	343.151	333.943	152.971	12.4751	0.100363	0.0772515	12.6681	11.8796	0.0949717	0.0707729	12.0598	88.745	81.4	11.1068	11.174	11.0685	11.1375
5.18182	231.983	232.497	231.007	237.891	236.344	236.596	231.614	236.739	88.7983	88.5723	324.746	318.334	153.445	11.596	0.100951	0.0779917	11.7906	11.1537	0.0955747	0.0714709	11.3353	82.5581	76.5037	11.0337	11.1283	11.0101	11.1039
5.27273	231.453	231.95	230.415	237.366	235.828	236.02	231.068	236.2	88.6658	88.4184	320.975	314.018	153.919	10.9448	0.101508	0.0787014	11.1407	11.1597	0.0961628	0.0721578	11.3426	78.234	76.7527	11.0804	11.216	11.0698	11.1966
5.36364	230.928	231.439	229.884	236.824	235.319	235.453	230.551	235.659	89.0895	88.853	333.152	326.313	154.393	10.7275	0.102027	0.0793672	10.9247	11.2109	0.0967464	0.0728455	11.3952	77.2274	77.6209	11.0839	11.1768	11.0801	11.1567
5.45455	230.397	230.923	229.37	236.261	234.811	234.911	230.043	235.131	89.0043	88.6673	330.676	321.018	154.867	9.97997	0.102539	0.0800306	10.1784	10.6332	0.0973233	0.0735315	10.8189	72.1676	73.8674	11.1067	11.1523	11.1143	11.1395
5.54545	229.899	230.461	228.909	235.768	234.328	234.374	229.57	234.626	88.9919	88.7257	330.315	322.675	154.824	10.071	0.103001	0.0806344	10.2706	10.7336	0.0978596	0.0741746	10.9206	73.0601	74.8497	11.2601	11.1909	11.2744	11.182
5.63636	229.357	230.009	228.376	235.246	233.823	233.818	229.05	234.101	88.3256	87.9875	311.438	302.17	154.435	10.5784	0.103493	0.0812833	10.7792	10.4981	0.0984153	0.0748468	10.6864	76.5979	73.1377	11.3682	11.171	11.3781	11.167
5.72727	228.804	229.514	227.853	234.756	233.325	233.315	228.512	233.608	88.6805	88.3778	321.391	312.889	154.046	11.3928	0.103995	0.0819509	11.595	10.3524	0.0989347	0.0754805	10.542	82.9207	72.588	11.2896	11.1825	11.2868	11.1827
5.81818	228.269	228.925	227.276	234.232	232.833	232.81	227.95	233.1	89.0152	88.7177	330.99	322.45	153.656	10.9819	0.104533	0.0826739	11.1854	10.3468	0.0994599	0.0761268	10.5377	80.5081	72.9846	11.1325	11.2238	11.1273	11.2241
5.90909	227.752	228.434	226.734	233.749	232.345	232.281	227.444	232.599	89.1807	88.8311	335.814	325.685	153.267	10.4626	0.105019	0.0833328	10.6674	10.4113	0.0999738	0.0767643	10.6034	77.1524	73.7533	11.1381	11.2714	11.1435	11.2724
6	227.265	227.912	226.192	233.28	231.847	231.71	226.922	232.076	89.0318	88.7907	331.471	324.53	152.878	10.7553	0.105501	0.0839919	10.9612	10.9747	0.100496	0.0774177	11.1681	79.4925	77.943	11.1088	11.1919	11.114	11.1867
6.09091	226.763	227.388	225.65	232.759	231.344	231.134	226.419	231.559	88.7062	88.3887	322.12	313.193	152.659	9.57401	0.105984	0.0846585	9.78123	9.92172	0.101035	0.0780982	10.1164	71.0265	70.6599	11.0334	11.1346	11.0539	11.1403
6.18182	226.338	226.949	225.171	232.329	230.896	230.623	225.975	231.092	88.922	88.6834	328.296	321.473	153.137	9.5744	0.106394	0.085229	9.78268	10.3905	0.101498	0.0786886	10.5863	71.379	74.3376	11.2852	11.3514	11.3182	11.3608
6.27273	225.844	226.458	224.665	231.828	230.364	230.038	225.456	230.532	89.3733	89.0184	341.492	331.084	153.616	10.6838	0.106845	0.0858627	10.8933	11.3886	0.102034	0.0793761	11.5858	80.0492	81.8709	11.3943	11.3306	11.4091	11.3231
6.36364	225.325	225.929	224.105	231.308	229.803	229.463	224.914	229.984	89.0252	88.8057	331.282	324.957	154.094	10.959	0.107328	0.086546	11.1698	11.1002	0.102576	0.0800798	11.2988	82.1982	80.0318	11.2571	11.0858	11.2632	11.0775
6.45455	224.78	225.416	223.554	230.773	229.276	228.945	224.382	229.479	88.101	87.7494	305.257	295.766	154.572	10.6602	0.107806	0.0872301	10.8722	9.87693	0.10309	0.0807516	10.0768	79.7779	71.0985	11.3002	11.1501	11.3128	11.1627
6.54545	224.207	224.897	223.054	230.321	228.792	228.457	223.832	228.988	88.516	88.1138	316.748	305.608	154.514	11.8369	0.108274	0.0879063	12.0502	10.9606	0.103548	0.0813566	11.1616	89.052	79.2309	11.3721	11.4101	11.3712	11.4184
6.63636	223.596	224.282	222.454	229.749	228.224	227.875	223.216	228.394	89.2327	88.9312	337.341	328.562	153.49	11.997	0.108806	0.0886827	12.2116	11.8472	0.104097	0.0820882	12.0496	91.1426	86.3995	11.198	11.2621	11.1841	11.2494
6.72727	222.971	223.769	221.877	229.204	227.658	227.293	222.66	227.848	89.2788	89.0407	338.699	331.73	152.466	11.1923	0.1093	0.0894113	11.4083	10.8475	0.104632	0.0828077	11.0512	85.5314	79.6156	11.0817	11.0087	11.0776	11.0027
6.81818	222.387	223.258	221.331	228.699	227.153	226.77	222.119	227.353	88.5826	88.3286	318.622	311.521	151.442	10.9172	0.109768	0.0901083	11.1345	10.0356	0.105112	0.083459	10.2406	83.3815	73.6606	11.1489	11.048	11.1562	11.0615
6.90909	221.815	222.759	220.784	228.234	226.676	226.249	221.579	226.865	88.6672	88.4086	321.013	313.744	150.418	10.9355	0.110226	0.0907965	11.154	10.0441	0.105566	0.0840814	10.2503	83.9203	74.0325	11.1513	11.1252	11.1604	11.1451
7	221.283	222.245	220.211	227.764	226.188	225.726	221.046	226.375	89.3535	89.0673	340.907	332.504	149.394	10.5371	0.110679	0.0914848	10.7568	9.75236	0.106022	0.0847109	9.95967	81.6816	72.5352	11.0884	11.0306	11.1006	11.0527
7.09091	220.758	221.78	219.668	227.33	225.712	225.242	220.544	225.928	89.3617	89.103	341.147	333.544	148.514	10.0806	0.111103	0.0921363	10.3015	8.81199	0.106447	0.0853029	9.02042	78.5282	65.9265	11.0579	11.0141	11.0808	11.0544
7.18182	220.301	221.285	219.135	226.935	225.274	224.807	220.056	225.506	88.2256	87.8673	308.676	298.924	148.959	9.68533	0.111511	0.0927673	9.90737	8.90705	0.106831	0.0858419	9.11648	75.1525	66.2351	11.0455	11.1399	11.0825	11.1932
7.27273	219.855	220.79	218.656	226.511	224.833	224.327	219.593	225.058	88.2782	87.994	310.126	302.347	149.404	9.13729	0.111897	0.0933704	9.36041	8.79315	0.107234	0.0864135	9.00364	71.2822	65.6895	11.1484	11.217	11.1989	11.2715
7.36364	219.443	220.321	218.175	226.107	224.39	223.889	219.128	224.622	88.733	88.4571	322.882	315.1	149.848	9.78173	0.112264	0.0939494	10.0059	9.31321	0.107617	0.0869595	9.52471	76.7348	69.9501	11.2831	11.2603	11.3277	11.3081
7.45455	218.947	219.809	217.667	225.652	223.914	223.395	218.616	224.141	89.2073	88.8928	336.595	327.456	150.293	10.0239	0.112669	0.0945936	10.2492	9.48441	0.108039	0.0875654	9.69702	79.2001	71.698	11.2095	11.151	11.2426	11.1888
7.54545	218.484	219.292	217.177	225.207	223.473	222.914	218.132	223.695	88.6884	88.3864	321.615	313.127	150.738	9.71877	0.113059	0.0952189	9.94516	8.95637	0.108439	0.0881461	9.17005	76.83	67.7711	11.1767	11.0157	11.216	11.0639
7.63636	217.984	218.798	216.71	224.762	223.059	222.471	217.641	223.272	88.1181	87.7621	305.724	296.105	150.515	9.95085	0.113442	0.0958395	10.1783	8.35708	0.108818	0.0886995	8.57177	78.583	63.2555	11.3222	11.1764	11.3629	11.2437
7.72727	217.471	218.308	216.182	224.355	222.654	222.04	217.112	222.841	88.4236	88.1168	314.163	305.689	150.214	11.0085	0.11384	0.0964899	11.2371	9.37998	0.109176	0.0892278	9.59564	87.3206	71.2241	11.2753	11.3717	11.2974	11.4273
7.81818	216.889	217.749	215.642	223.833	222.18	221.561	216.561	222.34	88.9447	88.4853	328.95	315.889	149.913	10.2961	0.114272	0.0972044	10.526	9.72848	0.109598	0.0898543	9.94528	82.4814	74.2988	11.1418	11.3986	11.1636	11.4373
7.90909	216.394	217.281	215.128	223.345	221.719	221.073	216.069	221.844	88.8956	88.5827	327.536	318.627	149.611	10.4731	0.114649	0.0978323	10.7041	10.781	0.110006	0.0904655	10.9989	84.1695	82.5364	11.1884	11.4099	11.2161	11.4323
8	215.875	216.71	214.583	222.785	221.138	220.523	215.521	221.269	89.0185	88.6937	331.086	321.767	151.32	10.4384	0.115061	0.0985271	10.6706	11.2068	0.110481	0.0911841	11.426	84.3502	86.1853	11.1926	11.3827	11.217	11.3903
8.09091	215.4	216.171	214.07	222.257	220.583	219.952	215.014	220.704	88.9726	88.6717	329.758	321.142	153.667	10.4429	0.115442	0.099176	10.6761	12.0518	0.110941	0.0918869	12.2723	84.7035	92.949	11.124	11.2848	11.1511	11.2814
8.18182	214.897	215.593	213.561	221.641	219.969	219.335	214.491	220.092	88.9358	88.6152	328.695	319.543	156.015	9.95497	0.115835	0.0998518	10.1894	11.6446	0.11145	0.0926723	11.8665	81.1548	90.2558	11.0786	11.0977	11.1114	11.092
8.27273	214.465	215.039	213.099	221.119	219.423	218.757	214.013	219.56	88.2519	87.9482	309.4	301.105	158.362	9.77608	0.11619	0.100467	10.0116	10.8201	0.111898	0.0933717	11.0432	79.6077	83.9073	10.9943	10.9489	11.0379	10.9601
8.36364	214.003	214.501	212.625	220.554	218.902	218.25	213.538	219.046	88.1003	87.7546	305.238	295.903	157.875	8.79951	0.116547	0.101094	9.03607	9.87614	0.112327	0.0940483	10.1005	72.0362	76.9317	10.8878	10.8551	10.949	10.8838
8.45455	213.581	214.074	212.228	220.09	218.461	217.761	213.141	218.608	88.2297	87.8717	308.788	299.043	153.721	7.94893	0.116847	0.101623	8.1864	8.47058	0.112699	0.0946411	8.69595	65.5375	66.5152	11.0847	10.9201	11.1781	10.982
8.54545	213.21	213.617	211.825	219.665	218.052	217.358	212.713	218.193	88.3937	87.9979	313.33	302.45	149.567	8.96195	0.11714	0.102146	9.2003	8.72298	0.113027	0.0951668	8.94928	74.0054	68.7373	11.3798	11.2628	11.4603	11.3365
8.63636	212.763	213.11	211.348	219.221	217.605	216.875	212.223	217.718	88.103	87.7692	305.312	296.295	145.414	9.53157	0.117478	0.102755	9.77096	9.59031	0.113387	0.0957504	9.81763	78.7219	75.5499	11.407	11.3421	11.4674	11.3979
8.72727	212.294	212.636	210.832	218.741	217.118	216.383	211.721	217.228	87.9436	87.5843	300.981	291.385	141.26	10.4376	0.11782	0.103375	10.678	9.71757	0.113767	0.0963707	9.94598	86.2678	76.7177	11.4528	11.3544	11.4954	11.4027
8.81818	211.786	212.045	210.266	218.293	216.615	215.855	211.144	216.72	87.53	87.0419	289.952	277.325	142.651	11.4934	0.118206	0.104082	11.735	10.6062	0.114149	0.0969991	10.8357	94.9326	83.5581	11.4345	11.5846	11.4541	11.6214
8.90909	211.229	211.433	209.655	217.754	216.038	215.268	210.535	216.108	88.6383	88.3209	320.196	311.308	144.706	12.2946	0.118613	0.104838	12.5375	12.9493	0.114583	0.097723	13.18	102.853	103.14	11.2129	11.6215	11.2098	11.6163
9	210.597	210.844	209.011	217.121	215.339	214.541	209.935	215.401	89.1215	88.7172	334.082	322.434	146.761	10.982	0.119035	0.105631	11.2262	13.8807	0.115103	0.0985982	14.113	92.9214	111.403	11.008	11.4496	11.0129	11.4194
9.09091	210.071	210.335	208.479	216.436	214.605	213.875	209.424	214.696	89.2052	88.7479	336.533	323.309	148.816	10.5627	0.119386	0.106297	10.808	14.4363	0.115622	0.0994842	14.6701	89.9026	116.477	11.0547	11.3327	11.0773	11.2928
9.18182	209.481	209.827	207.931	215.711	213.849	213.143	208.879	213.955	88.6131	88.3389	319.483	311.806	150.866	10.2472	0.11975	0.106997	10.4937	14.502	0.116165	0.100425	14.7374	87.2542	117.321	11.0899	11.1999	11.1208	11.1565
9.27273	208.907	209.378	207.443	214.984	213.117	212.46	208.383	213.258	88.4865	88.1277	315.923	305.987	152.805	9.91907	0.120081	0.107639	10.1666	13.5908	0.116684	0.101335	13.8277	84.7945	110.507	11.0549	11.0668	11.0968	11.0327
9.36364	208.335	208.935	206.939	214.302	212.462	211.799	207.884	212.605	88.5303	88.2096	317.152	308.234	154.744	9.47916	0.12041	0.108284	9.72774	12.8808	0.117161	0.102184	13.1192	81.5033	105.464	11.0737	10.9415	11.1253	10.9181
9.45455	207.779	208.505	206.509	213.632	211.858	211.184	207.413	212.008	88.0365	87.703	303.5	294.529	156.683	9.50456	0.120714	0.108886	9.75412	11.0752	0.117607	0.102987	11.315	81.7087	91.026	10.9801	10.7136	11.0384	10.715
9.54545	207.254	208.062	206.029	213.113	211.372	210.648	206.95	211.537	87.9419	87.6656	300.936	293.535	158.623	8.31341	0.121022	0.109502	8.56398	8.93093	0.117966	0.103642	9.17181	71.9612	74.0433	10.7983	10.7313	10.878	10.78
9.63636	206.844	207.683	205.647	212.688	210.966	210.178	206.578	211.105	87.6902	87.2601	294.188	282.919	158.269	7.51095	0.121268	0.109999	7.76233	8.93651	0.118267	0.104195	9.17832	65.2911	74.1112	10.7624	10.9022	10.8805	10.9756
9.72727	206.476	207.293	205.256	212.252	210.535	209.673	206.209	210.666	87.7271	87.3791	295.171	286.003	151.652	6.70213	0.121508	0.110488	6.9543	7.80932	0.118581	0.104778	8.0521	58.6951	65.312	10.9547	10.7565	11.1071	10.852
9.81818	206.147	206.961	204.925	211.89	210.17	209.325	205.876	210.334	87.7217	87.3127	295.026	284.28	145.035	6.95631	0.121714	0.11091	7.20916	6.55809	0.118825	0.105235	6.80163	61.0145	55.2881	11.4992	11.1536	11.6647	11.3066
9.90909	205.789	206.543	204.516	211.571	209.804	208.956	205.439	209.945	87.3941	86.9922	286.396	276.063	138.418	9.21377	0.121957	0.111413	9.46743	8.73303	0.119063	0.105683	8.97732	80.2021	73.0143	11.8907	11.7793	11.9894	11.8915
10	205.256	206.024	203.987	211.111	209.268	208.437	204.857	209.392	87.3061	87.0202	284.109	276.774	131.8	11.978	0.12228	0.112085	12.2327	11.0386	0.119401	0.106327	11.2839	104.063	92.2098	11.8265	11.6355	11.8522	11.6784
10.0909	204.609	205.349	203.327	210.571	208.646	207.865	204.157	208.804	86.6843	86.2618	268.336	257.994	133.294	13.915	0.122678	0.112927	14.1711	11.5057	0.119785	0.107063	11.7523	120.633	95.9039	11.7105	11.5087	11.6939	11.5307
10.1818	203.85	204.619	202.571	210.031	207.995	207.26	203.364	208.173	87.7456	87.3146	295.663	284.328	136.791	16.2572	0.123123	0.113881	16.5148	13.3266	0.120177	0.107827	13.5744	142.839	112.317	11.5557	11.5259	11.4988	11.5168
10.2727	202.96	203.75	201.72	209.377	207.249	206.502	202.479	207.43	89.1506	88.6328	334.932	320.04	140.287	16.7132	0.123632	0.114991	16.9726	14.3093	0.120642	0.108744	14.5586	149.764	122.55	11.2283	11.2547	11.1466	11.2161
10.3636	202.1	202.954	200.891	208.725	206.509	205.767	201.688	206.749	88.5686	88.3305	318.228	311.574	143.783	14.743	0.124107	0.116047	15.0041	12.7175	0.121094	0.109648	12.9683	132.639	109.512	10.9043	10.9096	10.8392	10.8833
10.4545	201.347	202.276	200.17	208.152	205.893	205.127	201.011	206.172	88.3327	87.8674	311.636	298.926	147.279	12.7543	0.124511	0.116961	13.0168	11.1159	0.121478	0.110425	11.3679	115.522	96.0904	10.7444	10.8178	10.7096	10.8228
10.5455	200.695	201.678	199.548	207.632	205.328	204.565	200.427	205.646	87.8389	87.4765	298.16	288.548	149.117	10.6105	0.124859	0.117757	10.8742	9.93835	0.121818	0.111125	10.1915	96.5835	86.2453	10.5945	10.8656	10.6012	10.9027
10.6364	200.172	201.182	199.049	207.148	204.813	204.091	199.964	205.169	87.5144	87.2273	289.544	282.072	150.692	8.4832	0.125136	0.118402	8.74791	9.25412	0.12212	0.111751	9.50833	77.794	80.6187	10.5552	10.9231	10.6209	10.9861
10.7273	199.778	200.765	198.622	206.663	204.315	203.672	199.571	204.711	87.5011	87.1456	289.194	279.975	152.267	7.54881	0.125361	0.118928	7.81435	8.77306	0.122404	0.112347	9.02823	69.7273	76.7935	10.7046	10.8856	10.8217	10.9652
10.8182	199.418	200.357	198.235	206.203	203.855	203.284	199.199	204.292	87.4284	87.0665	287.29	277.953	153.841	6.88595	0.125568	0.119419	7.15224	7.84984	0.122667	0.112903	8.1059	63.9904	69.1479	10.7219	10.7468	10.8743	10.8527
10.9091	199.089	199.991	197.906	205.791	203.437	202.967	198.876	203.931	87.3958	86.9072	286.441	273.912	149.922	5.95309	0.12575	0.119854	6.22005	6.77279	0.122895	0.11339	7.02962	55.7949	60.0701	10.834	10.7937	11.0373	10.9445
11	198.779	199.657	197.639	205.433	203.094	202.653	198.566	203.592	87.1129	86.6409	279.136	267.259	144.57	6.37912	0.125912	0.120241	6.64668	6.88036	0.123096	0.113822	7.13787	59.6363	61.0329	11.1169	10.9108	11.3267	11.0785
11.0909	198.434	199.28	197.31	205.075	202.736	202.29	198.211	203.243	87.0021	86.5641	276.313	265.361	139.217	6.53527	0.126096	0.120688	6.80351	6.23338	0.123307	0.11428	6.49163	61.1778	55.6368	11.2434	10.8736	11.437	11.061
11.1818	198.088	198.949	196.967	204.803	202.436	201.955	197.858	202.947	86.7338	86.3547	269.566	260.241	133.864	7.29009	0.126274	0.121121	7.559	6.05009	0.123484	0.114665	6.30895	68.0228	54.1112	11.4244	11.1615	11.5938	11.3793
11.2727	197.685	198.533	196.554	204.483	202.097	201.617	197.426	202.596	86.3272	85.9178	259.575	249.795	130.013	8.32687	0.126486	0.121645	8.59658	6.99797	0.123676	0.115089	7.25749	77.3778	62.2009	11.6486	11.6745	11.7735	11.8596
11.3636	197.234	198.095	196.062	204.106	201.717	201.192	196.924	202.158	86.2833	85.8498	258.512	248.196	127.462	10.528	0.126723	0.122232	10.7986	9.31389	0.123903	0.115592	9.57421	97.6003	82.3174	11.7204	11.9237	11.7834	12.0295
11.4545	196.628	197.542	195.414	203.582	201.18	200.627	196.283	201.557	86.5544	86.146	265.123	255.212	124.91	12.3516	0.127028	0.123	12.6233	12.3025	0.124212	0.116283	12.5639	115.042	108.862	11.527	11.8019	11.536	11.8269
11.5455	195.959	196.949	194.708	202.894	200.527	199.929	195.617	200.842	86.8525	86.4647	272.536	262.923	122.359	12.744	0.127355	0.123836	13.017	13.9507	0.124594	0.117149	14.2135	119.681	124.268	11.248	11.5582	11.2368	11.5383
11.6364	195.309	196.294	194.028	202.145	199.827	199.17	194.967	200.087	88.6163	88.1488	319.574	306.566	119.808	12.0553	0.127681	0.12468	12.3296	14.8676	0.125002	0.118088	15.1319	115.933	135.181	11.0911	11.3384	11.0747	11.2893
11.7273	194.709	195.7	193.381	201.38	199.096	198.34	194.366	199.321	88.3807	88.4906	312.968	316.038	123.822	11.4825	0.127978	0.125462	11.758	14.2347	0.125424	0.119076	14.5005	110.939	130.835	10.9906	11.1286	10.9876	11.0772
11.8182	194.156	195.082	192.775	200.668	198.422	197.595	193.793	198.629	87.7154	87.5343	294.858	290.067	128.896	10.4372	0.128261	0.126217	10.7138	13.3619	0.125804	0.119982	13.6291	100.999	122.68	10.7613	10.907	10.7794	10.8721
11.9091	193.711	194.547	192.219	199.984	197.782	196.9	193.325	198	87.3425	86.9358	285.052	274.636	133.97	8.19613	0.128503	0.12687	8.47371	10.9849	0.126159	0.12084	11.2534	79.9541	101.323	10.5983	10.7312	10.6721	10.7314
12	193.364	194.107	191.812	199.504	197.258	196.344	192.944	197.506	87.2264	86.7652	282.049	270.35	139.045	7.53885	0.128688	0.127377	7.81718	9.84677	0.126429	0.121503	10.1163	73.9443	91.3507	10.8005	10.6985	10.9258	10.74
12.0909	192.984	193.722	191.365	199.016	196.735	195.827	192.544	197.027	86.7759	86.3101	270.618	259.161	142.25	7.18191	0.128875	0.127893	7.461	8.13974	0.126691	0.122153	8.41022	70.5409	75.9616	10.8508	10.6889	10.9984	10.7773
12.1818	192.645	193.357	190.985	198.636	196.33	195.462	192.197	196.659	86.8669	86.3968	272.897	261.265	139.2	6.50252	0.12904	0.128354	6.7823	7.55942	0.126886	0.122641	7.83064	64.3907	71.018	10.7973	10.7742	10.9795	10.9066
12.2727	192.322	193.028	190.625	198.222	195.937	195.051	191.866	196.263	87.0513	86.6115	277.565	266.533	136.149	6.20228	0.129193	0.128784	6.48269	6.9497	0.12709	0.123159	7.22171	61.8489	65.8609	10.8999	10.7744	11.1076	10.9288
12.3636	191.991	192.696	190.309	197.891	195.572	194.738	191.541	195.943	87.1739	86.7832	280.699	270.801	133.099	6.17011	0.12934	0.129199	6.45113	6.22835	0.127258	0.123587	6.501	61.8118	59.5551	10.9667	10.6519	11.183	10.8483
12.4545	191.671	192.381	189.961	197.536	195.247	194.454	191.217	195.637	86.8318	86.3907	272.017	261.116	130.048	5.98794	0.129486	0.129617	6.26957	5.38664	0.127418	0.123997	5.65992	60.062	51.8089	11.1451	10.8318	11.3734	11.0814
12.5455	191.368	192.042	189.638	197.262	194.978	194.182	190.878	195.358	86.3894	86.0056	261.086	251.87	126.998	6.92374	0.129629	0.130027	7.20598	5.90347	0.127552	0.124343	6.17727	68.9642	56.4896	11.3784	11.1669	11.5756	11.422
12.6364	190.984	191.685	189.191	196.932	194.645	193.837	190.463	195.009	86.4858	86.1106	263.439	254.367	127.011	7.78563	0.129803	0.130532	8.0686	6.42485	0.127716	0.124772	6.6993	77.5998	61.5188	11.3397	11.2356	11.4862	11.4501
12.7273	190.555	191.279	188.773	196.607	194.29	193.509	190.039	194.67	86.3206	85.8102	259.415	247.27	128.428	8.06199	0.129985	0.131065	8.34574	6.62383	0.127879	0.1252	6.89891	80.4651	63.3743	11.3045	11.4283	11.4321	11.6306
12.8182	190.095	190.877	188.317	196.265	193.911	193.116	189.585	194.265	87.3397	86.8831	284.981	273.305	129.844	8.85566	0.130173	0.131625	9.14023	8.41424	0.128058	0.125674	8.69004	89.3954	80.9266	11.3942	11.6938	11.4897	11.8257
12.9091	189.596	190.371	187.847	195.809	193.405	192.614	189.075	193.738	86.8624	86.3919	272.785	261.146	131.261	9.71781	0.130382	0.132252	10.0033	10.246	0.12829	0.126296	10.5227	97.8673	98.0258	11.3493	11.5482	11.4156	11.6134
13	189.041	189.867	187.325	195.284	192.823	192.05	188.539	193.169	87.539	87.1194	290.19	279.304	132.678	10.1018	0.130604	0.132924	10.3882	10.7747	0.128552	0.127006	11.0524	102.853	104.219	11.1413	11.3105	11.1843	11.3428
13.0909	188.481	189.314	186.843	194.746	192.237	191.473	188.024	192.603	88.1019	87.6738	305.282	293.752	135.022	9.19991	0.130824	0.133602	9.48733	10.7291	0.128816	0.127729	11.0079	94.9475	104.908	10.9214	11.2264	10.9721	11.2501
13.1818	188.03	188.843	186.37	194.229	191.632	190.893	187.575	192.029	87.6552	87.1608	293.259	280.364	137.846	8.43584	0.131014	0.134195	8.72411	11.0492	0.129075	0.128452	11.3291	87.3108	108.031	10.8374	11.1051	10.9188	11.1249
13.2727	187.593	188.401	185.92	193.682	191.038	190.293	187.146	191.466	87.2544	86.8523	282.773	272.531	140.67	7.72654	0.131193	0.134759	8.01562	10.042	0.129338	0.129192	10.323	80.2433	98.6771	10.669	10.7576	10.7794	10.7899
13.3636	187.221	188.025	185.507	193.221	190.549	189.778	186.79	191.023	87.0908	86.6548	278.573	267.603	143.494	6.13479	0.131348	0.135253	6.42457	7.79387	0.129555	0.129815	8.07579	64.4396	77.3781	10.398	10.5106	10.5738	10.6026
13.4545	186.936	187.71	185.214	192.852	190.152	189.405	186.518	190.664	87.019	86.5889	276.742	265.974	146.318	4.92928	0.131466	0.135633	5.2196	6.88732	0.129723	0.130299	7.16996	52.4586	68.8923	10.6598	10.6777	10.9409	10.8333
13.5455	186.676	187.458	184.933	192.489	189.768	189.059	186.241	190.306	87.0673	86.6797	277.972	268.22	149.142	5.6951	0.13157	0.13597	5.98591	6.51638	0.129882	0.130763	6.79969	60.3578	65.6173	11.0362	10.6669	11.3132	10.8495
13.6364	186.332	187.153	184.607	192.167	189.424	188.741	185.918	190.001	87.0799	86.6238	278.294	266.836	151.163	5.42831	0.131696	0.136384	5.7197	5.30928	0.130024	0.131182	5.5932	57.8693	54.1045	10.9584	10.4657	11.2256	10.7101
13.7273	186.07	186.859	184.344	191.934	189.142	188.478	185.649	189.759	86.8495	86.4487	272.463	262.531	146.191	5.40636	0.131802	0.136732	5.69824	4.55791	0.130136	0.131513	4.84231	57.6751	46.8717	11.2881	10.834	11.5761	11.17
13.8182	185.745	186.543	184.028	191.701	188.895	188.205	185.298	189.494	86.6223	86.2593	266.8	257.934	141.219	6.9777	0.131925	0.137139	7.27016	5.33137	0.130243	0.131832	5.61623	73.6773	54.4025	11.7034	11.6255	11.9089	11.9409
13.9091	185.336	186.131	183.605	191.424	188.565	187.846	184.846	189.127	86.7595	86.2791	270.209	258.412	136.247	8.80866	0.132083	0.137667	9.10187	7.62493	0.13038	0.132243	7.91039	92.7944	76.9137	11.6985	11.876	11.8115	12.0609
14	184.841	185.607	183.103	190.975	188.113	187.376	184.308	188.627	86.9811	86.6429	275.782	267.31	131.275	10.2753	0.132273	0.138314	10.5694	9.64257	0.130572	0.132826	9.92887	108.597	97.357	11.6152	11.7636	11.6659	11.8499
14.0909	184.276	184.984	182.55	190.434	187.576	186.818	183.698	188.045	86.6752	86.2908	268.109	258.695	126.303	11.7055	0.132488	0.139053	12.0007	11.4546	0.130798	0.133521	11.7419	123.689	115.394	11.5077	11.614	11.5156	11.6426
14.1818	183.628	184.283	181.936	189.746	186.923	186.227	183.027	187.376	87.8259	87.1473	297.813	280.016	129.293	12.4285	0.132727	0.139887	12.7249	12.6037	0.131061	0.134342	12.8922	133.663	128.628	11.3135	11.4567	11.2866	11.4423
14.2727	182.934	183.589	181.323	189.039	186.195	185.616	182.368	186.684	88.1347	87.9147	306.18	300.199	134.687	11.9653	0.132965	0.140738	12.2628	13.0712	0.131335	0.135211	13.3609	130.133	135.274	11.0623	11.2553	11.0314	11.2183
14.3636	182.268	182.942	180.761	188.299	185.495	184.967	181.767	185.999	87.757	87.4776	295.968	288.577	140.082	10.7431	0.133185	0.141535	11.0417	12.3451	0.13161	0.1361	12.6361	117.453	128.257	10.7936	11.0084	10.7849	10.9771
14.4545	181.685	182.37	180.273	187.661	184.839	184.369	181.26	185.4	87.5639	86.8995	290.844	273.719	145.476	8.70628	0.133374	0.142234	9.00585	10.8048	0.131854	0.136904	11.0969	96.118	112.659	10.5788	10.814	10.6206	10.8136
14.5455	181.193	181.961	179.875	187.092	184.246	183.879	180.857	184.877	87.2483	86.7137	282.615	269.067	150.871	7.31909	0.133522	0.142786	7.61942	9.43717	0.132064	0.137606	9.73029	81.3964	99.1234	10.5518	10.7331	10.6622	10.7719
14.6364	180.77	181.608	179.502	186.617	183.741	183.408	180.496	184.419	87.303	86.8615	284.027	272.764	151.743	6.25903	0.133651	0.143274	6.56004	8.17027	0.132246	0.138222	8.46425	70.3922	86.7613	10.611	10.6569	10.7867	10.7394
14.7273	180.401	181.3	179.216	186.219	183.315	182.986	180.186	184.028	87.0617	86.5721	277.83	265.559	152.022	5.76232	0.133758	0.143683	6.06388	6.99856	0.132401	0.138752	7.29329	65.116	74.8367	10.6027	10.5533	10.8321	10.6926
14.8182	180.081	180.976	178.935	185.86	182.929	182.663	179.895	183.697	87.462	86.8553	288.169	272.607	152.3	4.86679	0.13386	0.144076	5.1689	5.78629	0.132532	0.139205	6.08166	55.9205	62.7998	10.5964	10.5683	10.8867	10.7775
14.9091	179.805	180.747	178.701	185.57	182.607	182.388	179.654	183.409	87.2945	86.7772	283.809	270.649	152.579	4.73005	0.133941	0.14439	5.03259	5.51598	0.13264	0.139582	5.81188	54.4893	60.1447	10.7843	10.6923	11.1281	10.9498
15	179.542	180.453	178.449	185.307	182.279	182.082	179.383	183.119	87.2851	86.7731	283.566	270.548	152.857	4.73527	0.134029	0.144734	5.03828	4.95212	0.132748	0.139964	5.24855	54.7058	54.476	10.9981	10.7311	11.3434	11.031
15.0909	179.294	180.187	178.194	185.079	182.001	181.826	179.12	182.87	87.0704	86.6197	278.051	266.735	152.677	5.11629	0.134112	0.145061	5.41974	4.827	0.132839	0.140288	5.12388	58.8784	53.2348	11.2603	11.0365	11.5868	11.3778
15.1818	179.019	179.86	177.892	184.797	181.705	181.571	178.802	182.579	87.2466	86.7999	282.571	271.218	149.454	5.92069	0.134209	0.145445	6.22466	5.51	0.132938	0.140642	5.80737	67.9882	60.6332	11.7321	11.6352	11.9913	11.9318
15.2727	178.677	179.522	177.503	184.495	181.374	181.216	178.392	182.204	86.9543	86.467	275.103	262.978	146.232	8.61927	0.134322	0.1459	8.92386	7.86831	0.133055	0.141061	8.16627	97.5945	85.2993	11.8454	11.8501	11.9741	12.0213
15.3636	178.152	178.989	176.959	183.986	180.906	180.741	177.822	181.678	86.6581	86.1875	267.686	256.206	143.009	10.1414	0.134489	0.14658	10.4469	9.7671	0.133224	0.141679	10.0659	114.595	105.413	11.652	11.6892	11.6973	11.7638
15.4545	177.582	178.432	176.396	183.389	180.416	180.18	177.232	181.101	87.0065	86.5689	276.425	265.48	139.787	11.5657	0.134663	0.147298	11.8722	11.0914	0.133414	0.142379	11.3912	131.584	120.501	11.4695	11.5173	11.4669	11.5379
15.5455	176.888	177.758	175.766	182.709	179.857	179.536	176.555	180.455	88.4089	87.8517	313.754	298.505	137.365	11.8581	0.134864	0.148147	12.1657	11.8807	0.133626	0.143179	12.1816	138.018	131.545	11.2277	11.3649	11.1882	11.3459
15.6364	176.237	177.161	175.135	182.038	179.249	178.875	175.945	179.804	88.1547	87.631	306.728	292.618	141.842	11.0602	0.13505	0.148946	11.3689	12.0257	0.133842	0.144004	12.3277	129.501	133.744	10.831	11.0256	10.8006	10.9952
15.7273	175.651	176.606	174.538	181.36	178.619	178.281	175.417	179.215	87.7417	87.2009	295.56	281.393	146.319	8.42575	0.135219	0.149685	8.73543	9.62732	0.134049	0.144813	9.93043	99.6338	107.923	10.4846	10.648	10.5128	10.6547
15.8182	175.276	176.199	174.109	180.906	178.12	177.843	175.048	178.788	87.4588	86.9514	288.086	275.031	150.796	6.97127	0.135335	0.150199	7.28163	8.09336	0.134198	0.145404	8.39727	83.1336	91.4376	10.4408	10.6192	10.5566	10.6937
15.9091	174.897	175.835	173.711	180.471	177.626	177.452	174.69	178.364	87.4922	87.0314	288.96	277.057	155.273	5.80623	0.135443	0.150685	6.11724	7.24168	0.134338	0.145964	7.54636	70.154	82.6252	10.4301	10.6697	10.6182	10.7891
16	174.641	175.547	173.395	180.123	177.191	177.129	174.429	178.018	87.3963	86.7575	286.453	270.157	158.607	4.66671	0.135523	0.15105	4.9782	6.15214	0.134453	0.146434	6.45745	57.1991	70.758	10.4513	10.5469	10.7535	10.7311
16.0909	174.426	175.259	173.136	179.82	176.822	176.836	174.178	177.715	87.1852	86.6632	280.989	267.813	158.564	4.56147	0.135594	0.151373	4.87339	5.27317	0.134553	0.146845	5.57904	56.0204	61.2733	10.8547	10.6848	11.2161	10.9454
16.1818	174.194	174.947	172.905	179.531	176.532	176.573	173.912	177.432	87.551	87.1387	290.507	279.797	158.52	4.92825	0.135665	0.151703	5.2406	5.48915	0.13464	0.147202	5.7955	60.6823	64.1853	11.0335	10.8098	11.37	11.0839
16.2727	173.893	174.647	172.663	179.234	176.223	176.255	173.626	177.133	87.4985	87.0568	289.127	277.705	158.477	5.13574	0.135742	0.152061	5.44857	4.91624	0.134734	0.147595	5.22312	63.2614	57.9858	10.9763	10.6099	11.2823	10.9063
16.3636	173.632	174.337	172.383	179.016	175.962	175.999	173.347	176.905	87.1228	86.7528	279.39	270.04	158.114	4.89317	0.135819	0.152423	5.20647	4.19649	0.134808	0.147908	4.50379	60.3827	49.9578	11.1626	10.7462	11.4844	11.1374
16.4545	173.35	174.059	172.106	178.779	175.725	175.76	173.047	176.657	87.0792	86.6293	278.275	266.973	155.771	6.0421	0.135894	0.152779	6.35588	4.7325	0.134879	0.14821	5.04021	73.9333	55.985	11.6573	11.4986	11.9155	11.8764
16.5455	172.992	173.671	171.708	178.486	175.443	175.46	172.621	176.324	87.4515	87.0054	287.894	276.397	153.427	8.09973	0.135995	0.153265	8.41415	6.82212	0.134966	0.148582	7.13032	98.7924	79.8304	11.6841	11.6723	11.8124	11.8949
16.6364	172.527	173.191	171.207	178.097	175.009	175.033	172.117	175.885	87.3997	87.06	286.541	277.786	151.084	9.08515	0.136122	0.153879	9.40037	7.68921	0.135089	0.149114	7.99813	110.962	90.0439	11.4489	11.4738	11.5105	11.6108
16.7273	172.051	172.659	170.68	177.677	174.594	174.595	171.597	175.448	87.3662	86.9431	285.67	274.821	148.741	9.46421	0.136254	0.154532	9.78028	8.39153	0.135212	0.149655	8.70117	116.113	98.3129	11.3457	11.5292	11.3823	11.6312
16.8182	171.523	172.117	170.139	177.184	174.103	174.088	171.047	174.913	88.0056	87.443	302.66	287.672	147.861	10.0561	0.13639	0.155217	10.3731	10.2233	0.135355	0.150288	10.5338	124.915	120.427	11.2661	11.4979	11.2743	11.5309
16.9091	170.984	171.508	169.588	176.625	173.489	173.495	170.484	174.316	88.1815	86.6757	307.461	268.123	150.804	9.82515	0.13653	0.155939	10.1431	10.4016	0.135521	0.151039	10.7131	123.241	122.239	10.984	11.1421	10.9831	11.1515
17	170.444	170.976	169.092	176.088	172.896	172.975	169.994	173.79	88.0556	86.5916	304.021	266.041	153.746	8.20118	0.136658	0.156605	8.51994	9.24403	0.135673	0.15174	9.55644	103.98	109.594	10.6667	10.8648	10.7055	10.8961
17.0909	169.997	170.537	168.713	175.619	172.383	172.489	169.6	173.32	87.805	86.6503	297.253	267.492	156.689	6.93939	0.136759	0.157143	7.25884	8.37851	0.135806	0.152364	8.69173	88.7439	100.286	10.5081	10.6916	10.6144	10.7554
17.1818	169.602	170.163	168.373	175.178	171.913	172.073	169.26	172.911	87.7903	86.9098	296.857	273.979	159.631	5.51746	0.136847	0.157614	5.83753	6.69661	0.135925	0.152928	7.01059	71.6531	81.5177	10.4541	10.423	10.6493	10.547
17.2727	169.311	169.828	168.153	174.846	171.551	171.773	168.991	172.612	87.624	86.96	292.432	275.248	162.574	4.99519	0.136913	0.157974	5.31572	5.20978	0.136013	0.153351	5.52431	65.33	64.497	10.5335	10.5238	10.8134	10.7619
17.3636	168.98	169.556	167.91	174.56	171.233	171.526	168.72	172.324	87.5327	87.0941	290.023	278.656	162.228	4.41117	0.136978	0.158333	4.73216	5.53934	0.136087	0.153712	5.85433	58.287	68.689	10.5365	10.8225	10.877	11.0901
17.4545	168.714	169.294	167.752	174.234	170.889	171.243	168.504	172.016	87.6978	87.3109	294.389	284.232	160.545	3.8877	0.137031	0.158625	4.20906	4.93552	0.13617	0.154117	5.25105	52.0885	61.9923	10.7908	10.6812	11.2233	10.9711
17.5455	168.44	169.059	167.58	173.952	170.61	171.055	168.262	171.778	87.743	87.2267	295.595	282.059	158.861	4.62341	0.137083	0.158914	4.94515	4.47941	0.136234	0.154435	4.79536	61.4157	56.7153	11.3175	10.9003	11.7041	11.2609
17.6364	168.095	168.755	167.372	173.673	170.307	170.843	167.958	171.5	87.3543	86.5906	285.36	266.016	157.178	5.48972	0.137147	0.159278	5.81192	5.156	0.136302	0.154773	5.47239	72.1051	64.4498	11.5748	11.5431	11.8644	11.8709
17.7273	167.69	168.438	167.1	173.349	169.922	170.601	167.593	171.143	87.528	86.7657	289.899	270.362	155.495	7.12181	0.137221	0.159701	7.44455	7.15226	0.136382	0.155177	7.46918	92.9812	88.5215	11.6432	11.7174	11.8158	11.909
17.8182	167.211	167.97	166.725	172.871	169.417	170.251	167.123	170.669	87.45	87.0161	287.856	276.67	153.959	8.38207	0.137318	0.160262	8.70552	8.42363	0.136493	0.155743	8.74128	109.265	104.495	11.4016	11.5543	11.4855	11.6486
17.9091	166.718	167.431	166.33	172.352	168.87	169.879	166.648	170.171	87.4887	86.7659	288.869	270.367	152.973	8.29762	0.137422	0.160869	8.62185	9.27728	0.13661	0.156355	9.59572	108.918	115.049	11.0338	11.4042	11.0937	11.4528
18	166.252	166.881	165.987	171.791	168.194	169.502	166.216	169.624	88.3357	87.3239	311.719	284.571	151.988	7.27749	0.137518	0.161446	7.60245	9.63938	0.13674	0.15704	9.9587	97.6174	121.005	10.8548	11.3246	10.9364	11.3426
18.0909	165.878	166.391	165.676	171.231	167.538	169.1	165.831	169.076	88.0058	86.9053	302.666	273.865	151.002	7.01245	0.1376	0.161946	7.33804	10.0971	0.136868	0.157728	10.4173	94.2882	126.777	10.7055	11.0963	10.8167	11.1007
18.1818	165.489	165.89	165.399	170.622	166.865	168.692	165.472	168.537	87.6846	86.7594	294.04	270.204	150.016	5.43622	0.137681	0.162442	5.76244	8.71357	0.136999	0.158447	9.03471	74.079	110.479	10.3386	10.641	10.5169	10.6642
18.2727	165.219	165.493	165.282	170.15	166.352	168.38	165.242	168.155	87.3793	86.6629	286.01	267.804	148.074	4.12937	0.137734	0.162775	4.45601	6.3786	0.137098	0.158998	6.70045	57.2288	82.2216	10.5016	10.3635	10.8452	10.4828
18.3636	164.95	165.181	165.14	169.777	165.952	168.158	164.99	167.842	87.3807	86.9093	286.047	273.966	145.999	4.7319	0.137783	0.163082	5.05893	5.61106	0.137172	0.159421	5.93345	65.1848	73.3131	11.2377	10.763	11.5947	10.9782
18.4545	164.636	164.81	164.945	169.409	165.58	167.932	164.676	167.512	87.3017	86.7976	283.995	271.16	143.923	5.70327	0.137841	0.163456	6.03077	6.04662	0.137244	0.159831	6.36952	77.9433	78.9148	11.353	10.9462	11.6143	11.1607
18.5455	164.262	164.39	164.723	169.044	165.151	167.691	164.326	167.176	87.27	86.7376	283.175	269.662	141.847	6.16068	0.137908	0.163888	6.48872	5.48694	0.13732	0.160271	5.81041	84.2078	72.2339	11.2632	10.6932	11.4665	10.9225
18.6364	163.895	163.939	164.472	168.739	164.801	167.491	163.962	166.911	87.2	86.5907	281.37	266.019	139.772	6.51117	0.137978	0.164342	6.83978	4.60753	0.137382	0.160635	4.93146	89.1035	61.3976	11.3267	10.8653	11.4998	11.1821
18.7273	163.479	163.482	164.189	168.454	164.449	167.331	163.557	166.625	87.0802	86.5477	278.3	264.959	137.534	7.45732	0.138052	0.164834	7.78654	5.66299	0.137439	0.160973	5.98735	101.816	74.7692	11.3583	11.3122	11.4781	11.5882
18.8182	163.04	162.905	163.874	168.106	163.982	167.089	163.103	166.255	87.3708	86.8734	285.788	273.062	135.042	7.84212	0.138135	0.1654	8.17205	6.38132	0.137514	0.161423	6.70626	107.907	84.4814	11.1215	11.0111	11.1966	11.2032
18.9091	162.609	162.34	163.56	167.777	163.552	166.809	162.682	165.934	87.0876	86.5303	278.489	264.531	132.55	7.04361	0.138216	0.165956	7.37423	5.13572	0.137587	0.161863	5.46121	97.5492	68.7779	10.8303	10.6107	10.9235	10.8499
19	162.231	161.8	163.335	167.471	163.195	166.676	162.321	165.678	86.9724	86.371	275.56	260.638	130.057	6.16782	0.138286	0.166442	6.49905	4.82872	0.137642	0.162202	5.15464	86.2529	64.9962	10.8836	10.9401	11.0322	11.2499
19.0909	161.886	161.287	163.146	167.186	162.781	166.495	161.968	165.366	87.1104	86.5107	279.071	264.05	127.565	6.43766	0.138349	0.166887	6.76944	5.67696	0.137702	0.162576	6.00335	90.4314	76.1308	11.1234	11.1079	11.2837	11.3652
19.1818	161.489	160.764	162.916	166.87	162.334	166.268	161.577	165.039	87.3195	86.666	284.455	267.88	125.073	6.73394	0.138417	0.167376	7.06633	5.43202	0.137769	0.162997	5.75894	95.1603	73.4809	11.0189	10.7381	11.1502	10.9761
19.2727	161.114	160.228	162.695	166.605	161.933	166.074	161.217	164.775	86.8598	86.2595	272.721	257.938	125.142	5.85359	0.138482	0.167857	6.18657	4.36646	0.137827	0.163363	4.69384	83.2008	59.7822	10.9079	10.7179	11.0788	11.0494
19.3636	160.77	159.767	162.532	166.34	161.585	165.958	160.891	164.521	86.6339	86.2132	267.085	256.823	125.535	6.13463	0.138538	0.168268	6.46811	5.05227	0.137875	0.163672	5.38004	87.104	68.704	11.1548	11.1915	11.345	11.5246
19.4545	160.371	159.273	162.295	166.049	161.179	165.699	160.5	164.184	86.5919	86.0621	266.047	253.21	125.928	6.73366	0.138601	0.168748	7.06774	5.78995	0.137937	0.164078	6.11823	95.6291	78.3163	11.0649	11.0537	11.2068	11.3011
19.5455	159.999	158.73	162.073	165.734	160.777	165.452	160.136	163.877	87.2661	86.5814	283.075	265.788	126.321	5.9292	0.138664	0.169232	6.26387	5.07792	0.138	0.164488	5.40671	85.9598	69.9489	10.6578	10.7279	10.8073	10.9882
19.6364	159.694	158.27	161.894	165.457	160.409	165.278	159.848	163.612	87.2664	86.7274	283.083	269.406	125.731	4.75086	0.138716	0.169633	5.08602	4.74317	0.138052	0.164836	5.07239	70.0736	65.9739	10.6142	10.9347	10.8647	11.2519
19.7273	159.403	157.903	161.757	165.117	160.082	165.101	159.582	163.316	86.826	86.091	271.871	253.897	123.363	4.90492	0.138759	0.169971	5.24049	5.48026	0.138105	0.165195	5.80993	72.0287	75.234	11.0154	11.0965	11.3173	11.3739
19.8182	159.116	157.476	161.567	164.776	159.666	164.882	159.271	162.993	86.5529	85.8862	265.086	249.05	120.996	5.27262	0.138807	0.170355	5.60867	5.2432	0.138166	0.16561	5.57339	77.1287	72.2811	11.2715	11.0262	11.5478	11.2928
19.9091	158.816	157.065	161.339	164.438	159.309	164.709	158.941	162.699	86.5379	85.8025	264.717	247.089	118.628	6.12894	0.138856	0.170754	6.46548	5.57715	0.13822	0.165979	5.9078	89.2985	76.8277	11.4284	11.2496	11.6434	11.5136
20	158.394	156.667	161.011	164.027	158.9	164.491	158.535	162.329	86.7742	86.132	270.576	254.877	116.261	7.15546	0.138916	0.171242	7.49259	6.64693	0.138283	0.16642	6.97813	104.411	91.5796	11.3472	11.2577	11.4691	11.4349
20.0909	157.965	156.156	160.684	163.591	158.447	164.213	158.112	161.943	86.4902	85.9235	263.547	249.928	115.483	7.10495	0.13898	0.17178	7.44274	6.41695	0.138353	0.166915	6.74877	103.918	88.7763	11.1222	10.9243	11.2149	11.0769
20.1818	157.562	155.62	160.414	163.249	157.968	163.988	157.713	161.611	86.7992	86.554	271.199	265.114	118.113	6.95274	0.13904	0.172294	7.29115	5.68134	0.138414	0.16736	6.0137	102.817	80.122	10.9865	10.8364	11.0771	11.0268
20.2727	157.145	155.091	160.157	162.898	157.557	163.786	157.322	161.288	87.6398	86.3962	292.851	261.25	120.743	6.4108	0.139099	0.172805	6.74983	5.79483	0.13847	0.16777	6.1277	96.8653	81.8203	10.8348	10.8894	10.9275	11.0987
20.3636	156.764	154.579	159.991	162.548	157.105	163.58	156.988	160.96	87.3404	86.4342	284.998	262.177	123.374	5.57015	0.139149	0.173255	5.90972	5.33631	0.138528	0.168198	5.66971	84.8519	76.077	10.7468	10.6555	10.895	10.8824
20.4545	156.426	154.09	159.877	162.201	156.761	163.419	156.685	160.698	86.787	85.8813	270.894	248.936	126.004	5.0852	0.139194	0.173656	5.42525	4.31983	0.138577	0.16856	4.65368	77.6166	62.2006	11.0812	10.6464	11.3189	10.9803
20.5455	156.143	153.61	159.722	161.929	156.449	163.273	156.357	160.449	86.3459	85.3402	260.029	236.463	127.131	6.21133	0.139236	0.174046	6.55185	4.70245	0.138617	0.168871	5.03668	93.583	67.0581	11.4736	11.1932	11.6778	11.5554
20.6364	155.689	153.143	159.443	161.587	156.094	163.075	155.932	160.128	86.6726	85.8863	268.046	249.052	126.382	7.2487	0.139291	0.174555	7.58984	5.73885	0.138667	0.169251	6.07354	109.585	81.8077	11.4118	11.3634	11.5147	11.6211
20.7273	155.219	152.613	159.159	161.221	155.68	162.818	155.498	159.769	86.8413	85.9759	272.255	251.165	125.634	7.4795	0.139349	0.175101	7.8213	6.29481	0.138724	0.169692	6.63004	113.918	89.8465	11.1525	11.1191	11.2105	11.3037
20.8182	154.737	152.072	158.878	160.788	155.256	162.586	155.073	159.416	86.8842	86.077	273.334	253.566	124.885	6.97876	0.139406	0.175655	7.32122	5.77182	0.138782	0.170154	6.10762	107.366	83.2793	10.9073	10.934	10.971	11.1203
20.9091	154.352	151.548	158.619	160.434	154.855	162.381	154.703	159.098	87.0542	86.1369	277.639	254.995	124.136	6.15173	0.139456	0.176151	6.49478	5.74735	0.138833	0.170563	6.08365	96.0079	83.3821	10.7365	11.0602	10.8403	11.2662
21	153.955	151.118	158.411	160.037	154.409	162.184	154.373	158.74	87.3611	86.5024	285.536	263.847	124.72	5.44329	0.139499	0.176592	5.78687	6.2502	0.138887	0.171005	6.58704	86.3564	91.1859	10.6439	10.9615	10.7914	11.1302
21.0909	153.652	150.662	158.254	159.596	153.991	161.972	154.086	158.403	87.3621	86.6437	285.562	267.329	126.925	4.58113	0.139537	0.176981	4.92517	5.24637	0.138942	0.171459	5.58377	73.8138	77.8129	10.637	10.5312	10.8706	10.7277
21.1818	153.373	150.276	158.146	159.26	153.65	161.838	153.836	158.159	86.6903	86.0257	268.485	252.344	129.13	4.33207	0.139568	0.177309	4.6765	4.09145	0.138983	0.171805	4.42926	69.6473	61.4041	11.0411	10.7044	11.382	11.0441
21.2727	153.095	149.911	157.978	159.011	153.326	161.685	153.543	157.896	86.3702	85.7573	260.618	246.035	131.335	5.40126	0.139601	0.177654	5.7461	5.18195	0.139019	0.172113	5.52014	85.5419	76.5213	11.3855	11.147	11.6545	11.4546
21.3636	152.758	149.464	157.725	158.682	152.881	161.47	153.178	157.561	86.7417	86.2204	269.763	256.997	133.54	6.1809	0.139642	0.178095	6.52627	5.23335	0.139068	0.172533	5.57204	98.2331	78.1052	11.0753	10.6603	11.2326	10.8954
21.4545	152.359	149.034	157.488	158.394	152.536	161.295	152.846	157.328	86.7751	86.0869	270.598	253.801	130.311	5.01026	0.139683	0.178548	5.35616	3.5328	0.139107	0.172877	3.87192	81.0665	54.3492	10.6643	10.0874	10.8565	10.4539
21.5455	152.088	148.684	157.31	158.213	152.25	161.217	152.592	157.158	86.8235	86.4138	271.809	261.681	126.672	4.58652	0.139713	0.178888	4.93283	3.16192	0.139133	0.173108	3.50131	75.0024	49.4927	11.0164	10.8056	11.3012	11.3717
21.6364	151.781	148.304	157.116	158	151.985	161.075	152.276	156.924	87.2339	86.6726	282.244	268.045	123.034	5.64396	0.139746	0.179262	5.9907	4.42885	0.139162	0.173372	4.76856	92.1051	67.8781	11.4257	11.2772	11.6335	11.6976
21.7273	151.429	147.837	156.863	157.691	151.627	160.897	151.903	156.638	86.7323	86.0986	269.529	254.08	119.395	6.25771	0.139785	0.179717	6.60499	4.52469	0.139202	0.173731	4.86484	101.348	68.9665	11.3713	11.1785	11.5049	11.5207
21.8182	150.985	147.363	156.65	157.385	151.31	160.747	151.517	156.368	86.4912	85.8377	263.572	247.914	116.909	6.66635	0.139826	0.180198	7.0142	5.20596	0.139238	0.174059	5.5465	107.867	78.6401	11.3388	11.299	11.4359	11.5894
21.9091	150.553	146.814	156.404	157.024	150.886	160.528	151.094	156.013	86.5704	85.8723	265.518	248.724	118.215	7.31968	0.139869	0.180719	7.66815	6.02304	0.139284	0.174486	6.36409	118.843	90.7333	11.1536	11.1207	11.2034	11.311
22	150.077	146.274	156.118	156.681	150.433	160.286	150.677	155.68	86.7185	86.4284	269.185	262.035	119.52	6.39113	0.139913	0.181273	6.74024	5.37006	0.13933	0.174927	5.71164	105.385	82.4772	10.742	10.5853	10.7953	10.7664
22.0909	149.704	145.812	155.925	156.376	150.043	160.12	150.363	155.422	87.1202	86.3997	279.323	261.335	120.826	5.15733	0.139947	0.18171	5.50696	4.05184	0.139369	0.175293	4.39387	87.0759	63.6591	10.5464	10.2564	10.6804	10.5523
22.1818	149.358	145.422	155.774	156.15	149.74	160	150.081	155.218	87.2251	86.4781	282.015	263.25	122.132	4.57199	0.139976	0.182087	4.92206	3.53922	0.139397	0.175569	3.88157	78.3067	56.4676	10.7272	10.4305	10.9599	10.873
22.2727	149.066	145.069	155.615	155.975	149.437	159.846	149.816	155.01	86.8426	86.273	272.289	258.265	122.507	4.48085	0.140002	0.182428	4.83132	3.41807	0.139424	0.175837	3.76074	76.7197	54.7118	11.0294	10.7293	11.3161	11.2393
22.3636	148.77	144.686	155.462	155.765	149.176	159.715	149.528	154.806	86.4898	85.8093	263.536	247.249	122.545	4.96432	0.140028	0.182782	5.3152	3.61718	0.13945	0.176093	3.96016	84.3166	57.3965	11.3967	11.1391	11.6631	11.6461
22.4545	148.433	144.277	155.252	155.546	148.866	159.554	149.183	154.551	86.5187	85.8281	264.247	247.689	122.583	6.20768	0.140058	0.183188	6.55904	4.75491	0.139479	0.176387	5.09824	104.67	74.1852	11.4998	11.2534	11.6451	11.609
22.5455	148.021	143.779	154.969	155.238	148.465	159.363	148.774	154.247	86.8601	86.1814	272.726	256.061	122.621	6.57602	0.140094	0.183695	6.92797	4.82174	0.139516	0.176769	5.16553	111.896	75.8905	11.4781	10.8766	11.5171	11.1596
22.6364	147.655	143.156	154.769	154.962	148.129	159.18	148.372	153.995	87.2153	86.5886	281.763	265.965	122.538	6.90034	0.140129	0.184201	7.25287	4.24589	0.139549	0.177107	4.59008	118.595	68.0951	12.0858	10.5858	12.0468	10.9085
22.7273	147.323	142.275	154.558	154.68	147.825	159.035	147.814	153.759	87.029	86.44	276.997	262.32	120.515	10.8085	0.140169	0.184806	11.1617	3.91949	0.139578	0.177417	4.26405	183.627	63.3407	12.761	10.4983	12.4949	10.8799
22.8182	146.924	140.492	154.33	154.458	147.53	158.886	146.872	153.55	86.5464	86.012	264.927	252.021	118.492	16.7824	0.140234	0.18583	17.1368	3.3306	0.139605	0.177701	3.6755	284.071	54.4215	12.9342	10.4202	12.3585	10.9217
22.9091	146.502	137.537	154.163	154.248	147.323	158.743	145.537	153.366	86.5602	85.7129	265.267	245.004	116.469	23.3243	0.140324	0.187336	23.6805	3.23354	0.139627	0.177939	3.57872	401.522	52.8979	13.0924	10.7404	12.1792	11.326
23	145.99	133.368	153.96	154.03	147.099	158.579	143.716	153.154	86.6586	85.7967	267.697	246.955	114.446	31.3906	0.140433	0.189412	31.7491	3.73494	0.139651	0.178196	4.08043	556.444	60.5789	13.2676	11.0853	11.9412	11.5903
23.0909	145.293	127.837	153.702	153.778	146.846	158.386	141.406	152.908	86.7535	85.783	270.058	246.636	112.215	36.8101	0.140555	0.192168	37.1718	4.28473	0.139678	0.178493	4.63057	680.148	68.984	13.4827	11.0508	11.659	11.4427
23.1818	144.377	121.621	153.485	153.503	146.538	158.19	138.877	152.648	86.9651	86.3112	275.377	259.188	109.913	39.2809	0.140662	0.195292	39.646	4.26354	0.139707	0.178824	4.60977	763.715	69.4902	13.8597	10.8827	11.4405	11.233
23.2727	143.292	114.951	153.31	153.223	146.235	158.034	136.211	152.404	86.5651	85.873	265.387	248.742	107.611	39.2628	0.140742	0.198662	39.6317	4.17623	0.139735	0.179138	4.52283	798.293	67.9807	14.3321	10.8475	11.2699	11.2291
23.3636	141.931	108.572	153.126	152.91	145.977	157.853	133.612	152.151	86.4219	85.6865	261.878	244.39	105.309	36.8204	0.140786	0.20203	37.193	4.29362	0.139763	0.179457	4.6406	788.155	69.8205	14.9228	10.9415	11.1168	11.3074
23.4545	140.236	103.033	152.899	152.624	145.684	157.66	131.222	151.89	86.4379	85.7246	262.269	245.275	103.007	32.6675	0.140797	0.2052	33.0436	4.43681	0.139791	0.179786	4.78417	737.846	72.3063	15.8242	11.0017	11.0458	11.3351
23.5455	138.113	98.7709	152.672	152.333	145.343	157.487	129.094	151.616	86.2972	85.5881	258.85	242.118	100.178	29.8348	0.140782	0.20801	30.214	4.6975	0.13982	0.180128	5.04527	705.992	76.4107	17.0337	10.9041	11.0065	11.2183
23.6364	135.554	95.4431	152.443	152.025	145.019	157.281	127.162	151.345	86.295	85.5651	258.796	241.589	97.0572	25.7214	0.140748	0.21061	26.1033	4.25248	0.139849	0.180484	4.60067	638.743	69.9399	18.6611	10.8771	10.9289	11.2201
23.7273	132.7	93.6201	152.193	151.769	144.747	157.075	125.619	151.092	86.4694	85.7259	263.037	245.306	93.9364	22.3555	0.140708	0.212704	22.7396	4.76913	0.139875	0.180796	5.11769	580.84	78.293	19.4306	10.9998	10.9023	11.2987
23.8182	129.706	92.5652	151.881	151.433	144.363	156.888	124.229	150.79	86.4316	85.5339	262.114	240.873	90.8155	19.8071	0.140663	0.214557	20.1932	4.58041	0.139906	0.181182	4.92942	534.244	75.5395	19.2458	10.7885	10.8209	11.0739
23.9091	126.761	92.0142	151.673	151.154	144.057	156.722	123.085	150.551	86.4328	85.6444	262.143	243.416	89.4145	16.1024	0.140618	0.216131	16.4902	4.15593	0.139931	0.181501	4.50532	449.913	69.4121	17.9218	10.5224	10.5833	10.8776
24	124.339	91.7626	151.447	150.881	143.78	156.534	122.219	150.317	86.3954	85.8054	261.232	247.158	88.9397	11.9441	0.140579	0.217364	12.3332	3.56377	0.139955	0.181814	3.91352	344.271	60.6637	16.5347	10.5618	10.4615	10.9931
24.0909	122.5	91.6337	151.272	150.629	143.564	156.404	121.562	150.116	86.2159	85.5179	256.888	240.507	88.4649	9.7042	0.140547	0.218274	10.0942	3.74322	0.139975	0.182068	4.09326	285.584	63.3651	17.2474	10.5794	10.6138	11.0443
24.1818	121.055	91.4007	151.053	150.378	143.29	156.231	120.971	149.895	86.1084	85.3565	254.314	236.833	87.9901	7.91945	0.140518	0.21908	8.31032	3.10026	0.139997	0.182365	3.45065	238.373	53.4667	17.2921	10.5235	11.0486	11.0714
24.2727	119.642	91.3491	150.975	150.231	143.123	156.053	120.439	149.729	86.006	85.1084	251.877	231.264	87.0771	8.91339	0.140492	0.219736	9.30494	3.36301	0.140013	0.182574	3.71365	270.232	57.4687	16.3823	10.911	11.6153	11.4862
24.3636	117.935	91.2096	150.779	149.995	142.854	155.869	119.708	149.484	85.8876	85.1373	249.084	231.91	83.7006	10.7502	0.140457	0.220604	11.1427	3.94482	0.140034	0.182867	4.2958	329.465	66.7606	17.4477	11.0887	11.6458	11.5287
24.4545	116.047	91.0226	150.569	149.726	142.581	155.706	118.915	149.244	85.7556	85.0959	245.995	230.987	80.3241	11.9035	0.140416	0.221575	12.2969	4.17843	0.140056	0.183167	4.52976	370.839	70.6141	17.8968	10.8068	11.2977	11.2011
24.5455	114.061	90.7569	150.32	149.501	142.275	155.481	118.108	149.001	85.8333	85.133	247.81	231.814	76.9477	10.5616	0.140369	0.222638	10.9562	3.69708	0.140079	0.183488	4.04879	339.466	63.3929	17.7406	10.6277	10.9027	11.0537
24.6364	112.326	90.6525	150.161	149.251	142.062	155.325	117.491	148.798	85.7842	84.9218	246.663	227.143	73.5712	8.70772	0.140329	0.223487	9.10318	3.65617	0.140098	0.183751	4.00818	287.105	62.7495	17.4911	10.7704	10.6533	11.2447
24.7273	111.036	90.471	149.896	148.971	141.801	155.17	116.967	148.559	85.758	85.0774	246.053	230.577	73.1173	6.49138	0.140293	0.224225	6.88759	3.93934	0.140118	0.184047	4.29169	220.694	67.6057	19.7728	10.8024	10.9504	11.241
24.8182	110.201	90.306	149.626	148.728	141.558	154.958	116.532	148.332	85.6533	84.9892	243.623	228.626	74.9228	7.22973	0.140266	0.224765	7.6265	3.63863	0.140138	0.184344	3.99133	246.985	63.0116	19.4534	10.6166	11.8944	11.0771
24.9091	108.738	90.155	149.394	148.521	141.331	154.76	115.83	148.127	85.4609	84.6661	239.205	221.583	76.7283	10.5901	0.140226	0.225549	10.9877	3.432	0.140156	0.184612	3.78501	361.804	59.6434	15.3262	10.8418	12.3276	11.3474
25	106.365	90.2607	149.151	148.278	141.101	154.593	114.916	147.9	85.423	84.6964	238.341	222.236	78.5338	13.463	0.140169	0.226616	13.8617	4.05765	0.140174	0.184884	4.41097	469.993	69.7898	20.4431	11.2187	12.7688	11.6454
25.0909	103.47	90.3959	148.849	148.011	140.786	154.38	113.865	147.617	85.6263	84.8157	242.998	224.823	80.3393	14.3329	0.140096	0.227917	14.7329	4.80517	0.140196	0.185222	5.15888	521.732	82.1455	21.9466	11.1054	12.4605	11.3989
25.1818	100.45	90.6027	148.571	147.702	140.417	154.181	112.868	147.331	86.786	86.463	270.869	262.88	83.0311	12.6826	0.140019	0.229231	13.084	4.45103	0.14022	0.185595	4.80518	501.645	78.9439	26.6265	10.7673	12.3297	11.0132
25.2727	97.7721	90.7917	148.389	147.399	140.107	154.04	112.042	147.094	87.7307	87.3528	295.267	285.32	91.123	10.1121	0.139949	0.230367	10.5146	3.89439	0.14024	0.185914	4.24891	432.506	71.1223	32.5642	10.7658	12.1895	11.0749
25.3636	95.6137	91.0042	148.224	147.147	139.794	153.899	111.421	146.854	87.5018	86.9242	289.212	274.342	99.2149	6.95171	0.139892	0.231263	7.35514	4.12873	0.140258	0.186215	4.4836	307.506	74.8147	24.9122	11.063	11.0645	11.4017
25.4545	94.3466	91.001	148.082	146.857	139.459	153.736	110.994	146.581	85.8579	85.1956	248.386	233.21	107.307	5.49564	0.139854	0.231864	5.89968	4.57498	0.140278	0.18655	4.93023	234.706	80.3166	20.3318	11.0688	10.5305	11.3817
25.5455	93.4603	90.86	147.866	146.54	139.123	153.546	110.615	146.302	85.4625	84.697	239.241	222.248	115.399	4.11476	0.139819	0.232392	4.51934	4.41554	0.140299	0.186908	4.7712	179.676	77.4479	20.6868	11.1944	10.6832	11.4986
25.6364	92.836	90.8053	147.714	146.242	138.783	153.367	110.352	146.007	86.0896	85.3355	253.866	236.357	118.854	3.8095	0.139795	0.232745	4.21443	5.53698	0.140319	0.187255	5.89304	173.706	97.13	22.8288	11.4297	10.8745	11.6261
25.7273	92.1817	90.814	147.475	145.877	138.273	153.129	110.08	145.62	86.5585	85.7651	265.226	246.216	119.846	2.87641	0.13977	0.233121	3.28172	6.11622	0.140345	0.187728	6.47282	139.517	108.142	29.9167	11.1146	12.6359	11.2023
25.8182	91.9451	90.9132	147.214	145.504	137.821	152.899	110.007	145.292	86.9996	86.1672	276.25	255.719	120.838	0.790981	0.139758	0.23329	1.19647	4.9831	0.14037	0.188177	5.34022	52.0036	90.3213	529.352	10.7691	22.7846	10.8739
25.9091	92.0185	91.0827	146.996	145.196	137.4	152.779	110.043	145.016	87.9912	87.1604	302.271	280.352	121.829	-0.18951	0.139759	0.23328	0.215968	4.80059	0.140389	0.188538	5.15812	9.79373	89.1556	48.4226	10.919	144.983	11.0615
26	92.0945	91.2086	146.848	144.854	136.962	152.648	110.023	144.71	87.4963	86.8558	289.068	272.619	122.83	1.31133	0.139761	0.233257	1.71678	4.81585	0.140409	0.188925	5.17382	76.2109	89.4284	29.0284	10.6467	13.062	10.8022
26.0909	91.9716	91.1409	146.625	144.543	136.586	152.518	109.872	144.474	87.351	86.7262	285.275	269.378	123.875	1.52881	0.139749	0.233433	1.93445	3.14078	0.140426	0.189272	3.49915	85.8957	60.5936	31.6334	10.2258	11.8765	10.5452
26.1818	91.8283	91.1139	146.526	144.329	136.358	152.475	109.777	144.317	86.1405	85.3993	255.079	237.802	124.92	1.82045	0.139741	0.233547	2.2262	3.15624	0.140436	0.189478	3.51484	94.1841	59.6569	25.9528	10.9953	12.0047	11.5574
26.2727	91.6558	90.9289	146.358	144.013	136.086	152.37	109.576	144.054	85.9956	85.146	251.631	232.102	125.966	2.76194	0.139725	0.233771	3.16791	4.50699	0.140451	0.189773	4.86593	134.345	82.602	26.1911	11.2533	11.576	11.6064
26.3636	91.4213	90.7548	146.148	143.645	135.768	152.198	109.383	143.777	86.1406	85.3579	255.082	236.863	127.011	2.18968	0.139707	0.234034	2.59592	3.98796	0.140468	0.190137	4.34731	111.688	74.4159	52.1684	11.1734	10.829	11.4882
26.4545	91.3028	90.6659	145.966	143.369	135.464	152.073	109.267	143.521	85.7679	85.0033	246.283	228.937	127.629	1.80669	0.139696	0.234199	2.2131	5.11826	0.140482	0.190437	5.47796	94.1799	93.6116	24.7195	11.6598	10.7103	11.9119
26.5455	91.2158	90.5971	145.745	142.95	135.006	151.834	109.149	143.109	86.2238	85.4581	257.08	239.14	126.785	1.57285	0.139684	0.234359	1.97941	6.75263	0.140503	0.190911	7.11286	86.3429	123.377	26.0421	11.6408	13.3875	11.6988
26.6364	91.2332	90.6841	145.446	142.434	134.504	151.579	109.114	142.676	86.2996	85.5703	258.908	241.708	125.94	0.518292	0.139679	0.234442	0.924945	7.05246	0.140526	0.191452	7.4133	40.5427	129.816	42.1127	11.3092	57.9183	11.2787
26.7273	91.4202	90.8666	145.17	141.96	133.924	151.343	109.17	142.256	86.8562	84.3788	272.63	215.457	125.096	-0.33388	0.139681	0.234402	0.072733	6.59078	0.140548	0.192001	6.95224	3.25958	120.121	36.504	11.1724	166.786	11.1688
26.8182	91.6933	91.0939	144.892	141.486	133.397	151.148	109.243	141.851	88.1534	86.4514	306.692	262.597	124.252	-0.249863	0.139688	0.234308	0.156654	6.90121	0.140568	0.192509	7.26325	7.42791	131.105	44.7251	11.0843	113.622	11.0257
26.9091	91.9604	91.2999	144.596	140.99	132.819	150.936	109.318	141.448	88.4553	87.8152	315.05	297.526	124.221	-0.928023	0.139693	0.234233	-0.521581	5.61703	0.140589	0.193055	5.97968	-25.0005	111.493	44.4602	10.6905	58.3082	10.6356
27	92.336	91.5412	144.359	140.628	132.432	150.796	109.428	141.183	87.8663	86.952	298.896	275.044	128.276	-0.185235	0.139705	0.234071	0.221043	4.39629	0.140602	0.193433	4.75937	10.2519	87.7609	36.9241	10.3409	149.714	10.4492
27.0909	92.4622	91.5731	144.141	140.336	132.088	150.639	109.372	140.939	87.3529	86.6017	285.322	266.289	132.331	0.946873	0.139703	0.234096	1.35318	3.452	0.140614	0.19377	3.81547	61.4559	70.2178	27.1624	10.3415	15.3312	10.6078
27.1818	92.3259	91.6274	143.977	140.085	131.844	150.561	109.253	140.76	86.6758	85.8229	268.126	247.567	136.387	2.29579	0.139696	0.234201	2.7022	3.03717	0.140622	0.194013	3.4009	119.686	61.9054	26.0023	10.4423	12.6679	10.9052
27.2727	91.9579	91.5181	143.788	139.863	131.603	150.441	109.003	140.568	86.1047	85.3037	254.224	235.639	140.442	3.20134	0.139676	0.234484	3.60804	2.93139	0.14063	0.194261	3.2954	157.567	59.6302	25.2198	10.7997	12.0337	11.3538
27.3636	91.5482	91.3608	143.588	139.643	131.383	150.334	108.731	140.377	85.8442	84.9681	248.065	228.16	138.569	3.85546	0.139653	0.23481	4.26249	3.36536	0.140638	0.194494	3.72963	186.239	67.3114	25.4609	11.2227	11.8393	11.7476
27.4545	91.0135	91.1823	143.324	139.366	131.108	150.187	108.382	140.124	85.7518	84.9995	245.908	228.854	129.982	4.73765	0.139623	0.235225	5.1451	4.19781	0.140647	0.194791	4.56242	227.353	82.7652	26.7232	11.5923	11.6514	11.9664
27.5455	90.534	90.881	142.978	139.032	130.816	149.96	107.996	139.808	85.4798	84.6509	239.637	221.256	121.396	5.11199	0.139588	0.235704	5.51991	5.64002	0.140658	0.195153	6.00503	245.148	108.872	26.6765	11.6587	11.1258	11.8282
27.6364	90.1756	90.5292	142.586	138.613	130.379	149.665	107.663	139.404	85.4798	84.6509	239.637	221.256	112.809	3.80304	0.139554	0.236173	4.21143	6.38772	0.140672	0.195643	6.75328	189.848	123.341	27.1138	11.5147	10.4959	11.551
27.7273	90.0858	90.3207	142.233	138.174	129.897	149.385	107.48	138.993	85.6042	84.8557	242.49	225.696	104.223	2.66278	0.139534	0.23645	3.07146	6.88038	0.140686	0.196153	7.2465	140.401	133.855	26.7338	11.3064	11.0902	11.2794
27.8182	90.108	90.1889	141.867	137.663	129.391	149.093	107.35	138.561	85.7199	84.9066	245.165	226.809	106.674	1.61851	0.139519	0.236652	2.02739	6.56665	0.1407	0.196709	6.9334	93.729	129.224	338.993	10.9267	19.2832	10.8583
27.9091	90.337	90.1837	141.531	137.252	128.907	148.852	107.366	138.219	86.7063	85.9838	268.882	251.352	109.467	-0.332169	0.139515	0.236699	0.0767599	4.91823	0.140712	0.197192	5.28552	3.71546	101.186	42.1014	10.502	364.701	10.4492
28	90.6608	90.4296	141.285	136.918	128.521	148.755	107.491	137.974	87.0724	86.4559	278.101	262.707	112.261	-0.840801	0.139526	0.236562	-0.43201	3.82729	0.140719	0.19754	4.19496	-21.1582	81.4271	40.9013	10.4358	58.0869	10.5573
28.0909	90.9278	90.5897	141.053	136.618	128.224	148.654	107.519	137.75	87.0104	86.2382	276.525	257.424	115.054	0.552224	0.139532	0.236479	0.960931	3.46651	0.140726	0.197836	3.83451	46.8556	74.4396	44.3501	10.4201	49.717	10.7129
28.1818	91.0232	90.6297	140.745	136.345	127.969	148.558	107.432	137.561	86.5331	85.8776	264.599	248.848	115.958	1.50216	0.139526	0.236552	1.91094	2.65077	0.140731	0.198101	3.01907	91.4357	58.4151	26.5621	10.3368	13.1651	10.8422
28.2727	90.953	90.6303	140.466	136.159	127.801	148.454	107.284	137.412	85.8694	85.0676	248.658	230.359	115.781	2.7225	0.139515	0.2367	3.13143	2.57121	0.140735	0.198296	2.93972	146.232	56.1612	27.1877	11.4267	12.5795	12.1086
28.3636	90.6352	90.5205	140.143	135.906	127.585	148.331	106.984	137.165	85.4468	84.7302	238.882	222.967	115.605	4.44845	0.139491	0.237019	4.8577	4.84086	0.14074	0.198548	5.20965	225.544	99.3556	27.0409	12.153	11.8027	12.4067
28.4545	90.2158	90.1889	139.806	135.538	127.099	148.073	106.625	136.753	85.4537	84.5923	239.042	219.996	115.428	4.17613	0.139456	0.237482	4.58585	6.41258	0.140748	0.19902	6.78189	216.609	130.018	28.5341	12.2539	10.9621	12.1909
28.5455	89.9427	90.004	139.47	135.145	126.442	147.806	106.396	136.263	85.4612	84.5787	239.211	219.705	115.251	2.94299	0.139431	0.237819	3.35304	8.69994	0.140757	0.19958	9.06987	160.165	175.485	36.627	12.6805	10.5458	12.3679
28.6364	89.8213	89.8886	139.142	134.687	125.155	147.554	106.219	135.485	85.2856	84.4023	235.232	215.953	115.06	2.63103	0.139412	0.238059	3.04132	13.431	0.140769	0.200429	13.8019	145.288	270.186	26.8664	13.0008	10.3733	12.4088
28.7273	89.7795	89.7749	138.797	133.957	123.093	147.286	106.084	134.317	85.4553	84.6233	239.077	220.662	114.859	1.35879	0.139396	0.238272	1.7693	19.5717	0.140784	0.201729	19.944	85.7695	401.342	56.6822	13.2136	15.3308	12.2696
28.8182	89.9308	89.8143	138.536	132.84	120.004	147.104	106.096	132.668	86.447	85.7752	262.49	246.452	114.657	0.162104	0.139394	0.238302	0.572643	26.9949	0.140795	0.203594	27.3692	29.1437	583.649	47.9686	13.5546	72.5086	12.0738
28.9091	90.0998	89.9588	138.274	131.274	115.678	147.001	106.098	130.483	86.0215	85.1962	252.246	233.225	114.456	0.785464	0.139395	0.23828	1.19598	34.1012	0.140794	0.206142	34.4783	59.5705	761.326	53.044	13.8258	30.8513	11.817
29	90.141	89.9977	137.994	129.124	110.532	146.904	106.016	127.894	86.2316	85.4805	257.265	239.651	113.948	1.23588	0.139389	0.238365	1.64648	38.4398	0.140768	0.209284	38.8203	83.2213	915.291	37.6956	14.2515	14.8225	11.5249
29.0909	90.0822	90.0584	137.77	126.31	105.296	146.815	105.943	125.163	86.0179	85.3457	252.16	236.588	112.004	1.19883	0.139381	0.238459	1.60953	38.2693	0.140707	0.212743	38.6535	80.7808	970.767	32.4144	14.8557	14.0923	11.2723
29.1818	90.0027	90.0933	137.53	123.257	100.425	146.746	105.815	122.549	85.4051	84.618	237.934	220.548	110.06	2.51665	0.139372	0.23858	2.92747	35.7336	0.140618	0.21614	36.1214	143.437	952.289	28.3086	15.5873	12.523	11.0924
29.2727	89.7741	89.9421	137.204	120.096	96.2218	146.584	105.543	120.149	85.0263	84.0934	229.445	209.497	108.115	3.75849	0.139349	0.23888	4.16961	31.1581	0.140508	0.219338	31.5493	203.23	875.018	27.7098	16.5446	11.7665	11.0256
29.3636	89.5298	89.6979	136.839	116.796	93.2269	146.381	105.261	118.066	84.8279	83.9525	225.088	206.6	106.171	3.6117	0.13932	0.239243	4.02318	28.1588	0.140393	0.2221	28.5528	196.896	836.989	27.459	17.7112	11.064	11.1246
29.4545	89.3393	89.5002	136.493	112.979	91.112	146.17	105.037	116.044	84.7591	83.8901	223.594	205.328	104.227	2.87436	0.139295	0.239555	3.28615	27.2122	0.140269	0.22471	27.609	162.059	858.654	27.2341	18.8124	10.7665	11.19
29.5455	89.2652	89.3491	136.159	108.599	89.815	145.945	104.862	114.116	84.7958	84.0159	224.391	207.901	102.283	2.50227	0.139276	0.239792	2.9143	25.4322	0.140135	0.227219	25.8315	145.235	858.195	27.2223	19.6237	10.7703	11.0888
29.6364	89.2374	89.2126	135.822	104.271	88.911	145.701	104.705	112.361	84.7936	83.8983	224.342	205.495	102.314	2.12617	0.139259	0.240006	2.53841	22.3757	0.14	0.229546	22.7774	127.488	800.256	26.6228	19.5222	11.3522	10.9354
29.7273	89.2702	89.143	135.508	100.088	88.4362	145.542	104.618	110.845	85.5188	84.7818	240.527	224.085	103.297	0.975183	0.139247	0.240155	1.38758	18.7061	0.139871	0.231593	19.1099	72.6495	733.223	1280.22	21.4059	20.1015	10.7281
29.8182	89.3653	89.2654	135.235	96.4527	88.1923	145.394	104.609	109.621	85.4473	84.5556	238.894	219.212	104.281	0.760843	0.139245	0.240178	1.17326	13.9675	0.139757	0.233305	14.373	61.2308	573.413	73.9167	20.7426	25.3171	10.3552
29.9091	89.4064	89.3162	134.963	93.8398	88.0341	145.287	104.527	108.817	85.8137	84.9907	247.351	228.659	105.264	1.54207	0.139239	0.240255	1.95456	8.25237	0.139673	0.234528	8.65911	104.45	363.427	31.3578	24.8775	12.2764	9.90983
30	89.3409	89.3053	134.676	92.6047	87.854	145.128	104.389	108.387	85.2888	84.4651	235.303	217.284	106.247	2.07659	0.139227	0.240409	2.48923	5.0253	0.139625	0.235197	5.43271	130.324	227.099	30.7598	25.8744	11.7266	9.99043
30.0909	89.1954	89.2595	134.405	91.7357	87.6639	145.039	104.233	108.04	84.9879	84.1636	228.597	210.952	105.427	2.09108	0.139211	0.240606	2.50393	3.80833	0.13959	0.235685	4.21623	130.104	176.586	30.0387	27.541	11.6814	10.6659
30.1818	89.0425	89.2097	134.142	91.2657	87.4535	144.869	104.061	107.765	84.7845	84.0566	224.145	208.738	104.546	2.79552	0.139195	0.240804	3.20857	3.64888	0.139564	0.236046	4.05716	166.452	171.128	29.7787	29.832	11.7273	11.0794
30.2727	88.8858	88.9767	133.827	90.8119	87.2269	144.664	103.816	107.476	84.7362	83.7478	223.097	202.446	103.665	3.07686	0.13917	0.241103	3.4902	3.42574	0.139536	0.236423	3.83439	182.926	161.597	30.6705	28.1503	11.369	10.9979
30.3636	88.74	88.8093	133.5	90.4651	87.1265	144.404	103.61	107.257	84.5987	83.7942	220.134	203.382	102.784	2.85203	0.139148	0.241375	3.26564	2.83449	0.139513	0.236723	3.24344	171.774	138.238	30.013	28.1138	10.9979	10.7552
30.4545	88.6386	88.6582	133.156	90.183	87.0215	144.191	103.422	107.074	84.4974	83.6487	217.97	200.458	101.903	2.44833	0.139127	0.241629	2.86219	2.28744	0.139494	0.236978	2.69665	151.24	115.119	29.191	26.1161	10.6252	10.6105
30.5455	88.6047	88.5707	132.83	90.027	87.0434	143.911	103.282	106.944	84.5412	83.6826	218.904	201.136	101.274	2.1661	0.139111	0.241819	2.58016	2.04867	0.139481	0.237154	2.45805	137.679	105.67	29.6913	24.363	10.0027	10.8051
30.6364	88.5801	88.4812	132.646	89.8594	87.0243	143.754	103.2	106.839	84.8556	83.8761	225.693	205.044	100.884	1.39586	0.1391	0.241946	1.81004	1.57514	0.13947	0.2373	1.98467	98.6677	86.4301	32.4914	27.0062	9.59802	13.3224
30.7273	88.5769	88.5023	132.501	89.8519	87.1071	143.64	103.177	106.86	85.3303	84.4528	236.241	217.023	100.495	0.689721	0.139096	0.242	1.10395	0.346013	0.139469	0.237317	0.755563	61.8562	33.7195	37.8275	131.255	15.2618	43.9298

## Sheet: Case 7
Time(s)	TC1(K)	TC2(K)	TC3(K)	TC4(K)	TC5(K)	TC6(K)	Tiup(K)	Tidn(K)	Tsatup(K)	Tsatdn(K)	Tsatinlet(K)	Tinlet(K)	Pinlet(kPa)	P1(kPa)	P2(kPa)	Mass Flux(kg/m^2s)	qBurgup(kW/m^2)	qradup(kW/m^2)	qcondup(kW/m^2)	qiup(kW/m^2)	qBurgdn(kW/m^2)	qraddn(kW/m^2)	qconddn(kW/m^2)	qidn(kW/m^2)	hup(W/m^2K)	hdn(W/m^2K)	up.uncer.h(%)	dn.uncer.h(%)	up.uncer.qi(%)	dn.uncer.qi(%)
0	276.956	276.956	276.669	276.555	276.385	276.532	276.299	276.001	90.1903	90.0814	89.5537	93.6099	346.875	366.366	362.977	17.8959	32.8431	0.0354049	0.0205779	32.9039	28.8008	0.0361322	0.0210492	28.8629	176472	154910	11.5486	11.6328	11.5071	11.6028
0.0666667	275.884	275.91	275.544	275.615	275.45	275.491	275.256	275.033	91.0236	90.8742	90.1381	93.2885	364.74	393.078	388.188	23.8612	30.4175	0.0375217	0.021956	30.4821	28.3536	0.0380278	0.0222885	28.4192	165103	153963	11.1099	11.2057	11.0719	11.1748
0.133333	274.884	274.934	274.51	274.7	274.519	274.506	274.282	274.115	90.5776	90.3414	90.3963	92.9943	372.843	378.612	371.108	29.8265	28.8565	0.0394595	0.0232354	28.9246	26.7711	0.039845	0.0234919	26.8399	157081	145674	11.1213	11.1645	11.089	11.1384
0.2	273.914	273.966	273.521	273.816	273.613	273.591	273.311	273.208	89.916	89.7521	90.2906	93.3745	369.508	357.874	352.865	42.923	28.606	0.0413185	0.024479	28.6775	27.3028	0.0415591	0.0246412	27.3748	155981	148825	11.2307	11.3054	11.2013	11.2806
0.266667	272.924	273.015	272.534	272.887	272.672	272.613	272.319	272.227	89.929	89.7194	90.1411	93.2638	364.833	358.27	351.873	72.6589	29.5336	0.0431549	0.0257238	29.6085	29.0791	0.0433413	0.025851	29.1543	161926	159331	11.4379	11.5108	11.2351	11.3112
0.333333	271.908	272.025	271.504	271.914	271.679	271.58	271.307	271.219	89.7577	89.5874	90.0047	92.9045	360.604	353.037	347.889	102.395	29.3329	0.0450325	0.0270137	29.4112	29.3814	0.0451941	0.0271255	29.46	161570	161764	11.4043	11.4366	11.2044	11.2382
0.4	270.924	271.062	270.483	270.937	270.688	270.565	270.317	270.223	90.3676	90.2207	89.9685	92.9043	359.487	371.936	367.319	132.131	29.4633	0.0468435	0.0282749	29.5449	29.4822	0.0470129	0.0283937	29.5642	163731	163788	11.4017	11.4112	11.2037	11.2138
[truncated: 417 more rows]

## Sheet: Case 8
Time(s)	TC1(K)	TC2(K)	TC3(K)	TC4(K)	TC5(K)	TC6(K)	Tiup(K)	Tidn(K)	Tsatup(K)	Tsatdn(K)	P1(kPa)	P2(kPa)	Mass Flux(kg/m^2s)	qBurgup(kW/m^2)	qradup(kW/m^2)	qcondup(kW/m^2)	qiup(kW/m^2)	qBurgdn(kW/m^2)	qraddn(kW/m^2)	qconddn(kW/m^2)	qidn(kW/m^2)	hup(kW/m^2K)	hdn(kW/m^2K)	up.uncer.h(%)	dn.uncer.h(%)	up.uncer.qi(%)	dn.uncer.qi(%)
[truncated: 347 more rows]

[truncated: 2 more sheets: Case 9, Case 10]
